# Supplementary material for: 3α-Hy­droxy­tirucalla-8,24-dien-21-oic acid
Source: Acta Crystallogr Sect E Struct Rep Online. 2011 Mar 23;67(Pt 4):o937–8. doi: 10.1107/S1600536811008956 (PMC3099970; doi:10.1107/S1600536811008956)
Supplement: Supplementary file 1 [file e-67-0o937-sup1.cif]

##############################################################################
###                                                                        ###
###        Electronic paper (Acta Crystallographica Section E)             ###
###                                                                        ###
##############################################################################
#                                                                            #
# This CIF contains the data in a paper accepted for publication in Acta     #
# Crystallographica Section E. It conforms to the requirements of Notes      #
# for Authors for Section E, and has been peer reviewed under the auspices   #
# of the IUCr Commission on Journals.                                        #
#                                                                            #
# Full details of the Crystallographic Information File format               #
# are given in the paper "The Crystallographic Information File (CIF):       #
# a New Standard Archive File for Crystallography" by S. R. Hall, F. H.      #
# Allen and I. D. Brown [Acta Cryst. (1991), A47, 655-685].                  #
#                                                                            #
# The current version of the core CIF dictionary is obtainable from          #
# ftp://ftp.iucr.org/pub/cif_core.dic. The current version number is 2.4.    #
#                                                                            #
# Software is freely available for graphical display of the structure(s) in  #
# this CIF.  For information consult the CIF home page http://www.iucr.org/  #
# cif/home.html                                                              #
#                                                                            #
# This file may be used for bona fide research purposes within the           #
# scientific community so long as proper attribution is given to the journal # 
# article from which it was obtained.                                        #
#                                                                            #
##############################################################################
                                             
data_global
_audit_creation_method     'form.cif (version 2.0)'
_journal_data_validation_number     ?
_journal_date_recd_electronic     2011-03-07
_journal_date_accepted     2011-03-09
_journal_name_full     'Acta Crystallographica, Section E'
_journal_year     2011
_journal_volume     67
_journal_issue      4
_journal_page_first     o937
_journal_page_last     o938
_journal_paper_category     QO
_journal_coeditor_code     HB5815
_publ_contact_author_name     'Prof. Fun, Hoong-Kun'
_publ_contact_author_address
;
      X-ray Crystallography Unit
      School of Physics
      Universiti Sains Malaysia
      11800 USM, Penang
      MALAYSIA
;
_publ_contact_author_email     'hkfun@usm.my'
_publ_contact_author_fax     '604 6579150'
_publ_contact_author_phone     '604 6533652'
_publ_section_title
;
3\a-Hydroxytirucalla-8,24-dien-21-oic acid
;
loop_
    _publ_author_name
    _publ_author_footnote
    _publ_author_address
    'S. Yousuf' ?
;
H.E.J. Research Institute of Chemistry,
International Center for Chemical and Biological Sciences,
University of Karachi 75270
Pakistan
;
    'R. S. T. Kamdem' ?
;
Department of  Chemistry
Higher teachers Training College
University of Yaounde I
PO Box 48 Yaounde
Cameroon
;
    'B. T. Ngadjui' ?
;
Departement of Organic Chemistry
University of Yaounde I
PO Box 812 Yaounde
Cameroon
;
    'P. Wafo' ?
;
Department of  Chemistry
Higher teachers Training College
University of Yaounde I
PO Box 48 Yaounde
Cameroon
;
    'Hoong-Kun Fun'
;
Thomson Reuters ResearcherID: A-3561-2009.
;
;
X-ray Crystallography Unit
School of Physics
Universiti Sains Malaysia
11800 USM, Penang
Malaysia
;
data_I
_audit_creation_method     SHELXL-97
_chemical_name_systematic
;
3\a-Hydroxytirucalla-8,24-dien-21-oic acid
;
_chemical_name_common     'Epielemadienolic acid'
_chemical_formula_moiety     'C30 H48 O3'
_chemical_formula_sum     'C30 H48 O3'
_chemical_formula_iupac     'C30 H48 O3'
_chemical_formula_weight     456.68
_chemical_melting_point     ?
_symmetry_cell_setting     trigonal
_symmetry_space_group_name_H-M     'P 31 2 1'
loop_
    _symmetry_equiv_pos_as_xyz
    'x, y, z'
    '-y, x-y, z+1/3'
    '-x+y, -x, z+2/3'
    'y, x, -z'
    'x-y, -y, -z+2/3'
    '-x, -x+y, -z+1/3'
_cell_length_a     11.2794(2)
_cell_length_b     11.2794(2)
_cell_length_c     36.6986(6)
_cell_angle_alpha     90.00
_cell_angle_beta     90.00
_cell_angle_gamma     120.00
_cell_volume     4043.45(12)
_cell_formula_units_Z     6
_cell_measurement_reflns_used     16991
_cell_measurement_theta_min     3.61
_cell_measurement_theta_max     71.84
_cell_measurement_temperature     100(2)
_exptl_crystal_description     Block
_exptl_crystal_colour     Colorless
_exptl_crystal_size_max     0.29
_exptl_crystal_size_mid     0.24
_exptl_crystal_size_min     0.13
_exptl_crystal_density_diffrn     1.125
_exptl_crystal_density_meas     ?
_exptl_crystal_density_method     'not measured'
_exptl_crystal_F_000     1512
_exptl_absorpt_coefficient_mu     0.540
_exptl_absorpt_correction_type     multi-scan
_exptl_absorpt_process_details     '(<i>SADABS</i>; Bruker, 2009)'
_exptl_absorpt_correction_T_min     0.859
_exptl_absorpt_correction_T_max     0.935
_exptl_special_details
;
The crystal was placed in the cold stream of an Oxford Cryosystems Cobra
open-flow nitrogen cryostat (Cosier & Glazer, 1986) operating at 100.0(1) K.
;
_diffrn_ambient_temperature     100(2)
_diffrn_radiation_type     CuK\a
_diffrn_radiation_wavelength     1.54178
_diffrn_radiation_source     'fine-focus sealed tube'
_diffrn_radiation_monochromator     graphite
_diffrn_measurement_device_type     'Bruker SMART APEXII DUO CCD'
_diffrn_measurement_method     '\f and \w'
_diffrn_detector_area_resol_mean     ?
_diffrn_reflns_number     29022
_diffrn_reflns_av_R_equivalents     0.0397
_diffrn_reflns_av_sigmaI/netI     0.0291
_diffrn_reflns_theta_min     3.61
_diffrn_reflns_theta_max     71.84
_diffrn_reflns_theta_full     71.84
_diffrn_measured_fraction_theta_max     0.988
_diffrn_measured_fraction_theta_full     0.988
_diffrn_reflns_limit_h_min     -12
_diffrn_reflns_limit_h_max     10
_diffrn_reflns_limit_k_min     -13
_diffrn_reflns_limit_k_max     13
_diffrn_reflns_limit_l_min     -45
_diffrn_reflns_limit_l_max     43
_refine_special_details
;
Refinement of <i>F</i>^2^ against ALL reflections. The weighted <i>R</i>-factor
<i>wR</i> and goodness of fit <i>S</i> are based on <i>F</i>^2^, conventional
<i>R</i>-factors <i>R</i> are based on <i>F</i>, with <i>F</i> set to zero for
negative <i>F</i>^2^. The threshold expression of <i>F</i>^2^ >
\s(<i>F</i>^2^) is used only for calculating <i>R</i>-factors(gt) <i>etc</i>.
and is not relevant to the choice of reflections for refinement.
<i>R</i>-factors based on <i>F</i>^2^ are statistically about twice as large
as those based on <i>F</i>, and <i>R</i>- factors based on ALL data will be
even larger.
;
_reflns_number_total     5154
_reflns_number_gt     5062
_reflns_threshold_expression     I>2\s(I)
_refine_ls_structure_factor_coef     Fsqd
_refine_ls_matrix_type     full
_refine_ls_R_factor_all     0.0388
_refine_ls_R_factor_gt     0.0382
_refine_ls_wR_factor_gt     0.1029
_refine_ls_wR_factor_ref     0.1035
_refine_ls_goodness_of_fit_ref     0.970
_refine_ls_restrained_S_all     0.970
_refine_ls_number_reflns     5154
_refine_ls_number_parameters     305
_refine_ls_number_restraints     0
_refine_ls_hydrogen_treatment     constr
_refine_ls_weighting_scheme     calc
_refine_ls_weighting_details
         'calc w=1/[\s^2^(Fo^2^)+(0.0607P)^2^+1.1875P] where P=(Fo^2^+2Fc^2^)/3'
_atom_sites_solution_hydrogens     geom
_atom_sites_solution_primary     direct
_atom_sites_solution_secondary     difmap
_refine_ls_shift/su_max     0.000
_refine_ls_shift/su_mean     0.000
_refine_diff_density_max     0.338
_refine_diff_density_min     -0.145
_refine_ls_extinction_method     none
_refine_ls_extinction_coef     ?
_refine_ls_abs_structure_details     'Flack (1983), 2099 Friedel pairs'
_refine_ls_abs_structure_Flack     -0.35(19)
loop_
    _atom_type_symbol
    _atom_type_description
    _atom_type_scat_dispersion_real
    _atom_type_scat_dispersion_imag
    _atom_type_scat_source
    'C' 'C' 0.0181 0.0091
                         'International Tables Vol C Tables 4.2.6.8 and 6.1.1.4'
    'H' 'H' 0.0000 0.0000
                         'International Tables Vol C Tables 4.2.6.8 and 6.1.1.4'
    'O' 'O' 0.0492 0.0322
                         'International Tables Vol C Tables 4.2.6.8 and 6.1.1.4'
_computing_data_collection     'APEX2 (Bruker, 2009)'
_computing_cell_refinement     'SAINT (Bruker, 2009)'
_computing_data_reduction     'SAINT (Bruker, 2009)'
_computing_structure_solution     'SHELXS97 (Sheldrick, 2008)'
_computing_structure_refinement     'SHELXL97 (Sheldrick, 2008)'
_computing_molecular_graphics     'SHELXTL (Sheldrick, 2008)'
_computing_publication_material
;
SHELXTL (Sheldrick, 2008) and PLATON (Spek, 2009)
;
loop_
    _atom_site_type_symbol
    _atom_site_label
    _atom_site_fract_x
    _atom_site_fract_y
    _atom_site_fract_z
    _atom_site_U_iso_or_equiv
    _atom_site_adp_type
    _atom_site_calc_flag
    _atom_site_refinement_flags
    _atom_site_occupancy
    _atom_site_disorder_assembly
    _atom_site_disorder_group
    O O1 0.12186(11) 0.02017(12) 0.12824(3) 0.0298(2) Uani d . 1 . .
    H H1O1 0.1165 0.0104 0.1543 0.045 Uiso d R 1 . .
    O O2 -0.10300(11) -0.06580(12) 0.13280(3) 0.0294(2) Uani d . 1 . .
    O O3 0.65407(12) 0.90621(15) 0.10227(3) 0.0431(3) Uani d . 1 . .
    H H1O3 0.7207 0.9089 0.1129 0.065 Uiso d R 1 . .
    C C1 0.41649(17) 0.72932(17) 0.14749(4) 0.0300(3) Uani d . 1 . .
    H H1A 0.3776 0.6804 0.1707 0.036 Uiso calc R 1 . .
    H H1B 0.4653 0.6870 0.1357 0.036 Uiso calc R 1 . .
    C C2 0.51897(18) 0.87967(18) 0.15572(4) 0.0330(3) Uani d . 1 . .
    H H2A 0.4719 0.9207 0.1691 0.040 Uiso calc R 1 . .
    H H2B 0.5926 0.8852 0.1716 0.040 Uiso calc R 1 . .
    C C3 0.58166(15) 0.96055(17) 0.12096(4) 0.0300(3) Uani d . 1 . .
    H H3A 0.6466 1.0583 0.1274 0.036 Uiso calc R 1 . .
    C C4 0.47387(16) 0.95453(17) 0.09408(4) 0.0314(3) Uani d . 1 . .
    C C5 0.36344(15) 0.80196(16) 0.08805(4) 0.0276(3) Uani d . 1 . .
    H H5A 0.4118 0.7604 0.0751 0.033 Uiso calc R 1 . .
    C C6 0.24806(18) 0.78286(18) 0.06230(5) 0.0368(4) Uani d . 1 . .
    H H6A 0.1839 0.8038 0.0753 0.044 Uiso calc R 1 . .
    H H6B 0.2869 0.8465 0.0414 0.044 Uiso calc R 1 . .
    C C7 0.17160(16) 0.63491(17) 0.04855(4) 0.0305(3) Uani d . 1 . .
    H H7A 0.0803 0.6141 0.0396 0.037 Uiso calc R 1 . .
    H H7B 0.2224 0.6269 0.0276 0.037 Uiso calc R 1 . .
    C C8 0.15280(15) 0.52984(16) 0.07647(4) 0.0273(3) Uani d . 1 . .
    C C9 0.21172(16) 0.56210(16) 0.10983(4) 0.0293(3) Uani d . 1 . .
    C C10 0.29897(15) 0.71123(16) 0.12250(4) 0.0266(3) Uani d . 1 . .
    C C11 0.18977(18) 0.45252(16) 0.13711(4) 0.0305(3) Uani d . 1 . .
    H H11A 0.1557 0.4717 0.1600 0.037 Uiso calc R 1 . .
    H H11B 0.2801 0.4622 0.1426 0.037 Uiso calc R 1 . .
    C C12 0.09172(17) 0.30243(16) 0.12677(4) 0.0289(3) Uani d . 1 . .
    H H12A 0.1200 0.2428 0.1393 0.035 Uiso calc R 1 . .
    H H12B -0.0022 0.2755 0.1348 0.035 Uiso calc R 1 . .
    C C13 0.09242(15) 0.28248(15) 0.08549(4) 0.0248(3) Uani d . 1 . .
    C C14 0.05170(15) 0.38169(16) 0.06713(4) 0.0261(3) Uani d . 1 . .
    C C15 0.03784(19) 0.33660(18) 0.02702(4) 0.0343(4) Uani d . 1 . .
    H H15A 0.1284 0.3796 0.0149 0.041 Uiso calc R 1 . .
    H H15B -0.0227 0.3613 0.0135 0.041 Uiso calc R 1 . .
    C C16 -0.02608(18) 0.17853(17) 0.02912(4) 0.0328(3) Uani d . 1 . .
    H H16A 0.0254 0.1486 0.0134 0.039 Uiso calc R 1 . .
    H H16B -0.1226 0.1322 0.0209 0.039 Uiso calc R 1 . .
    C C17 -0.01783(15) 0.14260(16) 0.06977(4) 0.0256(3) Uani d . 1 . .
    H H17A -0.1070 0.1187 0.0815 0.031 Uiso calc R 1 . .
    C C18 0.23593(16) 0.31412(18) 0.07350(4) 0.0328(3) Uani d . 1 . .
    H H18A 0.2655 0.2621 0.0886 0.049 Uiso calc R 1 . .
    H H18B 0.3005 0.4123 0.0763 0.049 Uiso calc R 1 . .
    H H18C 0.2332 0.2882 0.0479 0.049 Uiso calc R 1 . .
    C C19 0.20263(18) 0.7441(2) 0.14522(5) 0.0401(4) Uani d . 1 . .
    H H19A 0.1593 0.6757 0.1646 0.060 Uiso calc R 1 . .
    H H19B 0.1319 0.7422 0.1293 0.060 Uiso calc R 1 . .
    H H19C 0.2560 0.8353 0.1561 0.060 Uiso calc R 1 . .
    C C20 0.00323(16) 0.01791(16) 0.07414(4) 0.0263(3) Uani d . 1 . .
    H H20A 0.0943 0.0414 0.0637 0.032 Uiso calc R 1 . .
    C C21 0.00184(15) -0.01382(16) 0.11427(4) 0.0253(3) Uani d . 1 . .
    C C22 -0.10897(16) -0.10907(16) 0.05432(4) 0.0273(3) Uani d . 1 . .
    H H22A -0.1985 -0.1361 0.0657 0.033 Uiso calc R 1 . .
    H H22B -0.1133 -0.0848 0.0286 0.033 Uiso calc R 1 . .
    C C23 -0.08548(18) -0.23138(18) 0.05517(5) 0.0339(3) Uani d . 1 . .
    H H23A 0.0057 -0.2034 0.0447 0.041 Uiso calc R 1 . .
    H H23B -0.0852 -0.2583 0.0808 0.041 Uiso calc R 1 . .
    C C24 -0.19244(19) -0.35336(18) 0.03441(4) 0.0331(3) Uani d . 1 . .
    H H24A -0.1793 -0.3524 0.0088 0.040 Uiso calc R 1 . .
    C C25 -0.30231(19) -0.46146(18) 0.04752(4) 0.0353(4) Uani d . 1 . .
    C C26 -0.3398(2) -0.4808(3) 0.08726(5) 0.0611(6) Uani d . 1 . .
    H H26A -0.2694 -0.4035 0.1012 0.092 Uiso calc R 1 . .
    H H26B -0.3461 -0.5660 0.0959 0.092 Uiso calc R 1 . .
    H H26C -0.4283 -0.4856 0.0906 0.092 Uiso calc R 1 . .
    C C27 -0.4008(2) -0.5768(2) 0.02355(6) 0.0502(5) Uani d . 1 . .
    H H27A -0.3706 -0.5563 -0.0019 0.075 Uiso calc R 1 . .
    H H27B -0.4923 -0.5877 0.0259 0.075 Uiso calc R 1 . .
    H H27C -0.4039 -0.6618 0.0310 0.075 Uiso calc R 1 . .
    C C28 0.54466(19) 1.0165(2) 0.05767(5) 0.0461(5) Uani d . 1 . .
    H H28A 0.6284 1.1039 0.0621 0.069 Uiso calc R 1 . .
    H H28B 0.4828 1.0316 0.0421 0.069 Uiso calc R 1 . .
    H H28C 0.5680 0.9534 0.0455 0.069 Uiso calc R 1 . .
    C C29 0.4192(2) 1.04643(19) 0.10886(6) 0.0443(4) Uani d . 1 . .
    H H29A 0.4931 1.1421 0.1088 0.066 Uiso calc R 1 . .
    H H29B 0.3858 1.0187 0.1338 0.066 Uiso calc R 1 . .
    H H29C 0.3441 1.0367 0.0933 0.066 Uiso calc R 1 . .
    C C30 -0.08957(17) 0.35873(17) 0.07938(5) 0.0346(4) Uani d . 1 . .
    H H30A -0.1093 0.4232 0.0666 0.052 Uiso calc R 1 . .
    H H30B -0.0884 0.3737 0.1057 0.052 Uiso calc R 1 . .
    H H30C -0.1605 0.2648 0.0736 0.052 Uiso calc R 1 . .
loop_
    _atom_site_aniso_label
    _atom_site_aniso_U_11
    _atom_site_aniso_U_22
    _atom_site_aniso_U_33
    _atom_site_aniso_U_12
    _atom_site_aniso_U_13
    _atom_site_aniso_U_23
    O1 0.0283(5) 0.0419(6) 0.0230(5) 0.0203(5) -0.0021(4) -0.0007(4)
    O2 0.0250(5) 0.0409(6) 0.0199(4) 0.0146(5) -0.0005(4) 0.0017(4)
    O3 0.0251(6) 0.0665(9) 0.0380(6) 0.0232(6) -0.0050(5) -0.0111(6)
    C1 0.0328(8) 0.0353(8) 0.0182(6) 0.0144(7) -0.0059(6) -0.0014(6)
    C2 0.0327(8) 0.0378(9) 0.0218(7) 0.0127(7) -0.0062(6) -0.0057(6)
    C3 0.0222(7) 0.0365(8) 0.0251(7) 0.0099(6) -0.0041(6) -0.0042(6)
    C4 0.0229(7) 0.0325(8) 0.0305(7) 0.0076(7) -0.0057(6) 0.0028(6)
    C5 0.0218(7) 0.0295(8) 0.0242(6) 0.0072(6) -0.0042(5) 0.0037(6)
    C6 0.0283(8) 0.0328(9) 0.0374(8) 0.0064(7) -0.0098(7) 0.0096(7)
    C7 0.0249(7) 0.0347(8) 0.0230(6) 0.0084(6) -0.0053(6) 0.0061(6)
    C8 0.0209(7) 0.0302(8) 0.0254(7) 0.0087(6) -0.0014(5) 0.0055(6)
    C9 0.0287(8) 0.0312(8) 0.0220(6) 0.0105(6) -0.0021(6) 0.0042(6)
    C10 0.0225(7) 0.0302(8) 0.0239(6) 0.0109(6) -0.0013(6) 0.0032(6)
    C11 0.0377(9) 0.0310(8) 0.0190(6) 0.0143(7) -0.0015(6) 0.0013(6)
    C12 0.0347(8) 0.0301(8) 0.0183(7) 0.0134(7) -0.0020(6) 0.0029(5)
    C13 0.0220(7) 0.0303(7) 0.0195(6) 0.0111(6) 0.0004(5) 0.0038(5)
    C14 0.0235(7) 0.0306(8) 0.0192(6) 0.0099(6) -0.0025(5) 0.0038(6)
    C15 0.0419(9) 0.0345(9) 0.0199(7) 0.0141(7) -0.0068(6) 0.0016(6)
    C16 0.0407(9) 0.0358(9) 0.0194(7) 0.0172(7) -0.0057(6) -0.0002(6)
    C17 0.0243(7) 0.0324(8) 0.0184(6) 0.0129(6) -0.0006(5) 0.0004(5)
    C18 0.0236(7) 0.0394(9) 0.0321(8) 0.0133(7) 0.0016(6) 0.0028(7)
    C19 0.0320(8) 0.0386(9) 0.0454(9) 0.0143(7) 0.0094(7) 0.0034(8)
    C20 0.0256(7) 0.0335(8) 0.0195(6) 0.0145(6) 0.0005(5) 0.0003(6)
    C21 0.0256(7) 0.0292(8) 0.0224(6) 0.0148(6) -0.0021(5) -0.0018(6)
    C22 0.0313(8) 0.0343(8) 0.0179(6) 0.0177(7) -0.0018(5) -0.0019(6)
    C23 0.0355(8) 0.0376(9) 0.0331(8) 0.0216(7) -0.0006(7) 0.0003(7)
    C24 0.0449(9) 0.0356(8) 0.0255(7) 0.0251(8) 0.0015(7) -0.0013(6)
    C25 0.0400(9) 0.0388(9) 0.0309(8) 0.0224(8) -0.0010(7) 0.0012(7)
    C26 0.0495(12) 0.0782(16) 0.0365(10) 0.0176(12) 0.0085(9) 0.0057(10)
    C27 0.0547(12) 0.0410(10) 0.0492(10) 0.0196(10) -0.0079(9) -0.0037(8)
    C28 0.0343(9) 0.0401(10) 0.0347(8) -0.0033(8) -0.0102(7) 0.0079(7)
    C29 0.0350(9) 0.0337(9) 0.0607(11) 0.0145(7) -0.0089(8) -0.0001(8)
    C30 0.0245(7) 0.0285(8) 0.0465(9) 0.0101(6) -0.0018(7) 0.0053(7)
_geom_special_details
;
All e.s.d.'s (except the e.s.d. in the dihedral angle between two l.s. planes)
are estimated using the full covariance matrix. The cell e.s.d.'s are taken
into account individually in the estimation of e.s.d.'s in distances, angles
and torsion angles; correlations between e.s.d.'s in cell parameters are only
used when they are defined by crystal symmetry. An approximate (isotropic)
treatment of cell e.s.d.'s is used for estimating e.s.d.'s involving l.s.
planes.
;
loop_
    _geom_bond_atom_site_label_1
    _geom_bond_atom_site_label_2
    _geom_bond_site_symmetry_2
    _geom_bond_distance
    _geom_bond_publ_flag
    O1 C21 . 1.3128(18) ?
    O1 H1O1 . 0.9626 ?
    O2 C21 . 1.2293(18) ?
    O3 C3 . 1.419(2) ?
    O3 H1O3 . 0.8340 ?
    C1 C2 . 1.531(2) ?
    C1 C10 . 1.539(2) ?
    C1 H1A . 0.9900 ?
    C1 H1B . 0.9900 ?
    C2 C3 . 1.521(2) ?
    C2 H2A . 0.9900 ?
    C2 H2B . 0.9900 ?
    C3 C4 . 1.541(2) ?
    C3 H3A . 1.0000 ?
    C4 C28 . 1.534(2) ?
    C4 C29 . 1.545(3) ?
    C4 C5 . 1.555(2) ?
    C5 C6 . 1.534(2) ?
    C5 C10 . 1.5591(19) ?
    C5 H5A . 1.0000 ?
    C6 C7 . 1.531(2) ?
    C6 H6A . 0.9900 ?
    C6 H6B . 0.9900 ?
    C7 C8 . 1.499(2) ?
    C7 H7A . 0.9900 ?
    C7 H7B . 0.9900 ?
    C8 C9 . 1.353(2) ?
    C8 C14 . 1.518(2) ?
    C9 C11 . 1.512(2) ?
    C9 C10 . 1.536(2) ?
    C10 C19 . 1.555(2) ?
    C11 C12 . 1.537(2) ?
    C11 H11A . 0.9900 ?
    C11 H11B . 0.9900 ?
    C12 C13 . 1.5319(18) ?
    C12 H12A . 0.9900 ?
    C12 H12B . 0.9900 ?
    C13 C18 . 1.537(2) ?
    C13 C17 . 1.551(2) ?
    C13 C14 . 1.559(2) ?
    C14 C15 . 1.539(2) ?
    C14 C30 . 1.548(2) ?
    C15 C16 . 1.555(2) ?
    C15 H15A . 0.9900 ?
    C15 H15B . 0.9900 ?
    C16 C17 . 1.5606(19) ?
    C16 H16A . 0.9900 ?
    C16 H16B . 0.9900 ?
    C17 C20 . 1.547(2) ?
    C17 H17A . 1.0000 ?
    C18 H18A . 0.9800 ?
    C18 H18B . 0.9800 ?
    C18 H18C . 0.9800 ?
    C19 H19A . 0.9800 ?
    C19 H19B . 0.9800 ?
    C19 H19C . 0.9800 ?
    C20 C21 . 1.5139(18) ?
    C20 C22 . 1.539(2) ?
    C20 H20A . 1.0000 ?
    C22 C23 . 1.530(2) ?
    C22 H22A . 0.9900 ?
    C22 H22B . 0.9900 ?
    C23 C24 . 1.506(2) ?
    C23 H23A . 0.9900 ?
    C23 H23B . 0.9900 ?
    C24 C25 . 1.320(3) ?
    C24 H24A . 0.9500 ?
    C25 C27 . 1.502(3) ?
    C25 C26 . 1.504(2) ?
    C26 H26A . 0.9800 ?
    C26 H26B . 0.9800 ?
    C26 H26C . 0.9800 ?
    C27 H27A . 0.9800 ?
    C27 H27B . 0.9800 ?
    C27 H27C . 0.9800 ?
    C28 H28A . 0.9800 ?
    C28 H28B . 0.9800 ?
    C28 H28C . 0.9800 ?
    C29 H29A . 0.9800 ?
    C29 H29B . 0.9800 ?
    C29 H29C . 0.9800 ?
    C30 H30A . 0.9800 ?
    C30 H30B . 0.9800 ?
    C30 H30C . 0.9800 ?
loop_
    _geom_angle_atom_site_label_1
    _geom_angle_atom_site_label_2
    _geom_angle_atom_site_label_3
    _geom_angle_site_symmetry_1
    _geom_angle_site_symmetry_3
    _geom_angle
    _geom_angle_publ_flag
    C21 O1 H1O1 . . 111.0 ?
    C3 O3 H1O3 . . 117.4 ?
    C2 C1 C10 . . 112.80(14) ?
    C2 C1 H1A . . 109.0 ?
    C10 C1 H1A . . 109.0 ?
    C2 C1 H1B . . 109.0 ?
    C10 C1 H1B . . 109.0 ?
    H1A C1 H1B . . 107.8 ?
    C3 C2 C1 . . 111.47(12) ?
    C3 C2 H2A . . 109.3 ?
    C1 C2 H2A . . 109.3 ?
    C3 C2 H2B . . 109.3 ?
    C1 C2 H2B . . 109.3 ?
    H2A C2 H2B . . 108.0 ?
    O3 C3 C2 . . 109.98(14) ?
    O3 C3 C4 . . 106.45(12) ?
    C2 C3 C4 . . 112.99(13) ?
    O3 C3 H3A . . 109.1 ?
    C2 C3 H3A . . 109.1 ?
    C4 C3 H3A . . 109.1 ?
    C28 C4 C3 . . 108.55(13) ?
    C28 C4 C29 . . 106.96(16) ?
    C3 C4 C29 . . 108.45(14) ?
    C28 C4 C5 . . 109.05(13) ?
    C3 C4 C5 . . 108.52(13) ?
    C29 C4 C5 . . 115.14(14) ?
    C6 C5 C4 . . 113.39(13) ?
    C6 C5 C10 . . 108.84(12) ?
    C4 C5 C10 . . 117.61(12) ?
    C6 C5 H5A . . 105.3 ?
    C4 C5 H5A . . 105.3 ?
    C10 C5 H5A . . 105.3 ?
    C7 C6 C5 . . 109.39(14) ?
    C7 C6 H6A . . 109.8 ?
    C5 C6 H6A . . 109.8 ?
    C7 C6 H6B . . 109.8 ?
    C5 C6 H6B . . 109.8 ?
    H6A C6 H6B . . 108.2 ?
    C8 C7 C6 . . 114.61(13) ?
    C8 C7 H7A . . 108.6 ?
    C6 C7 H7A . . 108.6 ?
    C8 C7 H7B . . 108.6 ?
    C6 C7 H7B . . 108.6 ?
    H7A C7 H7B . . 107.6 ?
    C9 C8 C7 . . 123.32(14) ?
    C9 C8 C14 . . 119.87(13) ?
    C7 C8 C14 . . 116.57(12) ?
    C8 C9 C11 . . 121.45(14) ?
    C8 C9 C10 . . 121.88(13) ?
    C11 C9 C10 . . 116.62(12) ?
    C9 C10 C1 . . 111.30(13) ?
    C9 C10 C19 . . 106.40(13) ?
    C1 C10 C19 . . 107.89(13) ?
    C9 C10 C5 . . 107.84(12) ?
    C1 C10 C5 . . 107.95(12) ?
    C19 C10 C5 . . 115.50(13) ?
    C9 C11 C12 . . 118.07(12) ?
    C9 C11 H11A . . 107.8 ?
    C12 C11 H11A . . 107.8 ?
    C9 C11 H11B . . 107.8 ?
    C12 C11 H11B . . 107.8 ?
    H11A C11 H11B . . 107.1 ?
    C13 C12 C11 . . 110.63(12) ?
    C13 C12 H12A . . 109.5 ?
    C11 C12 H12A . . 109.5 ?
    C13 C12 H12B . . 109.5 ?
    C11 C12 H12B . . 109.5 ?
    H12A C12 H12B . . 108.1 ?
    C12 C13 C18 . . 109.33(12) ?
    C12 C13 C17 . . 117.18(11) ?
    C18 C13 C17 . . 110.19(13) ?
    C12 C13 C14 . . 107.28(12) ?
    C18 C13 C14 . . 111.32(12) ?
    C17 C13 C14 . . 101.25(11) ?
    C8 C14 C15 . . 118.41(13) ?
    C8 C14 C30 . . 105.21(13) ?
    C15 C14 C30 . . 107.25(13) ?
    C8 C14 C13 . . 111.32(12) ?
    C15 C14 C13 . . 101.18(12) ?
    C30 C14 C13 . . 113.73(12) ?
    C14 C15 C16 . . 104.10(12) ?
    C14 C15 H15A . . 110.9 ?
    C16 C15 H15A . . 110.9 ?
    C14 C15 H15B . . 110.9 ?
    C16 C15 H15B . . 110.9 ?
    H15A C15 H15B . . 109.0 ?
    C15 C16 C17 . . 106.94(12) ?
    C15 C16 H16A . . 110.3 ?
    C17 C16 H16A . . 110.3 ?
    C15 C16 H16B . . 110.3 ?
    C17 C16 H16B . . 110.3 ?
    H16A C16 H16B . . 108.6 ?
    C20 C17 C13 . . 118.46(12) ?
    C20 C17 C16 . . 113.03(12) ?
    C13 C17 C16 . . 102.30(12) ?
    C20 C17 H17A . . 107.5 ?
    C13 C17 H17A . . 107.5 ?
    C16 C17 H17A . . 107.5 ?
    C13 C18 H18A . . 109.5 ?
    C13 C18 H18B . . 109.5 ?
    H18A C18 H18B . . 109.5 ?
    C13 C18 H18C . . 109.5 ?
    H18A C18 H18C . . 109.5 ?
    H18B C18 H18C . . 109.5 ?
    C10 C19 H19A . . 109.5 ?
    C10 C19 H19B . . 109.5 ?
    H19A C19 H19B . . 109.5 ?
    C10 C19 H19C . . 109.5 ?
    H19A C19 H19C . . 109.5 ?
    H19B C19 H19C . . 109.5 ?
    C21 C20 C22 . . 109.46(12) ?
    C21 C20 C17 . . 109.12(12) ?
    C22 C20 C17 . . 111.61(12) ?
    C21 C20 H20A . . 108.9 ?
    C22 C20 H20A . . 108.9 ?
    C17 C20 H20A . . 108.9 ?
    O2 C21 O1 . . 121.94(12) ?
    O2 C21 C20 . . 122.99(13) ?
    O1 C21 C20 . . 115.06(12) ?
    C23 C22 C20 . . 113.39(13) ?
    C23 C22 H22A . . 108.9 ?
    C20 C22 H22A . . 108.9 ?
    C23 C22 H22B . . 108.9 ?
    C20 C22 H22B . . 108.9 ?
    H22A C22 H22B . . 107.7 ?
    C24 C23 C22 . . 113.12(14) ?
    C24 C23 H23A . . 109.0 ?
    C22 C23 H23A . . 109.0 ?
    C24 C23 H23B . . 109.0 ?
    C22 C23 H23B . . 109.0 ?
    H23A C23 H23B . . 107.8 ?
    C25 C24 C23 . . 127.76(14) ?
    C25 C24 H24A . . 116.1 ?
    C23 C24 H24A . . 116.1 ?
    C24 C25 C27 . . 122.20(16) ?
    C24 C25 C26 . . 123.61(17) ?
    C27 C25 C26 . . 114.19(17) ?
    C25 C26 H26A . . 109.5 ?
    C25 C26 H26B . . 109.5 ?
    H26A C26 H26B . . 109.5 ?
    C25 C26 H26C . . 109.5 ?
    H26A C26 H26C . . 109.5 ?
    H26B C26 H26C . . 109.5 ?
    C25 C27 H27A . . 109.5 ?
    C25 C27 H27B . . 109.5 ?
    H27A C27 H27B . . 109.5 ?
    C25 C27 H27C . . 109.5 ?
    H27A C27 H27C . . 109.5 ?
    H27B C27 H27C . . 109.5 ?
    C4 C28 H28A . . 109.5 ?
    C4 C28 H28B . . 109.5 ?
    H28A C28 H28B . . 109.5 ?
    C4 C28 H28C . . 109.5 ?
    H28A C28 H28C . . 109.5 ?
    H28B C28 H28C . . 109.5 ?
    C4 C29 H29A . . 109.5 ?
    C4 C29 H29B . . 109.5 ?
    H29A C29 H29B . . 109.5 ?
    C4 C29 H29C . . 109.5 ?
    H29A C29 H29C . . 109.5 ?
    H29B C29 H29C . . 109.5 ?
    C14 C30 H30A . . 109.5 ?
    C14 C30 H30B . . 109.5 ?
    H30A C30 H30B . . 109.5 ?
    C14 C30 H30C . . 109.5 ?
    H30A C30 H30C . . 109.5 ?
    H30B C30 H30C . . 109.5 ?
loop_
    _geom_torsion_atom_site_label_1
    _geom_torsion_atom_site_label_2
    _geom_torsion_atom_site_label_3
    _geom_torsion_atom_site_label_4
    _geom_torsion_site_symmetry_1
    _geom_torsion_site_symmetry_2
    _geom_torsion_site_symmetry_3
    _geom_torsion_site_symmetry_4
    _geom_torsion
    _geom_torsion_publ_flag
    C10 C1 C2 C3 . . . . -58.31(18) ?
    C1 C2 C3 O3 . . . . -61.29(17) ?
    C1 C2 C3 C4 . . . . 57.51(19) ?
    O3 C3 C4 C28 . . . . -49.08(18) ?
    C2 C3 C4 C28 . . . . -169.90(15) ?
    O3 C3 C4 C29 . . . . -164.95(14) ?
    C2 C3 C4 C29 . . . . 74.23(17) ?
    O3 C3 C4 C5 . . . . 69.31(16) ?
    C2 C3 C4 C5 . . . . -51.51(18) ?
    C28 C4 C5 C6 . . . . -63.26(19) ?
    C3 C4 C5 C6 . . . . 178.67(14) ?
    C29 C4 C5 C6 . . . . 56.93(19) ?
    C28 C4 C5 C10 . . . . 168.18(15) ?
    C3 C4 C5 C10 . . . . 50.10(18) ?
    C29 C4 C5 C10 . . . . -71.63(18) ?
    C4 C5 C6 C7 . . . . 162.20(13) ?
    C10 C5 C6 C7 . . . . -64.86(17) ?
    C5 C6 C7 C8 . . . . 38.2(2) ?
    C6 C7 C8 C9 . . . . -7.5(2) ?
    C6 C7 C8 C14 . . . . 166.80(14) ?
    C7 C8 C9 C11 . . . . 179.99(15) ?
    C14 C8 C9 C11 . . . . 5.9(2) ?
    C7 C8 C9 C10 . . . . 2.6(2) ?
    C14 C8 C9 C10 . . . . -171.46(14) ?
    C8 C9 C10 C1 . . . . -146.20(15) ?
    C11 C9 C10 C1 . . . . 36.34(18) ?
    C8 C9 C10 C19 . . . . 96.51(18) ?
    C11 C9 C10 C19 . . . . -80.96(17) ?
    C8 C9 C10 C5 . . . . -28.0(2) ?
    C11 C9 C10 C5 . . . . 154.56(14) ?
    C2 C1 C10 C9 . . . . 170.77(12) ?
    C2 C1 C10 C19 . . . . -72.85(16) ?
    C2 C1 C10 C5 . . . . 52.61(17) ?
    C6 C5 C10 C9 . . . . 58.30(17) ?
    C4 C5 C10 C9 . . . . -171.02(13) ?
    C6 C5 C10 C1 . . . . 178.66(14) ?
    C4 C5 C10 C1 . . . . -50.65(18) ?
    C6 C5 C10 C19 . . . . -60.53(18) ?
    C4 C5 C10 C19 . . . . 70.16(18) ?
    C8 C9 C11 C12 . . . . -3.3(2) ?
    C10 C9 C11 C12 . . . . 174.14(14) ?
    C9 C11 C12 C13 . . . . 30.5(2) ?
    C11 C12 C13 C18 . . . . 63.36(17) ?
    C11 C12 C13 C17 . . . . -170.39(13) ?
    C11 C12 C13 C14 . . . . -57.48(16) ?
    C9 C8 C14 C15 . . . . -151.76(16) ?
    C7 C8 C14 C15 . . . . 33.7(2) ?
    C9 C8 C14 C30 . . . . 88.46(17) ?
    C7 C8 C14 C30 . . . . -86.04(16) ?
    C9 C8 C14 C13 . . . . -35.2(2) ?
    C7 C8 C14 C13 . . . . 150.34(13) ?
    C12 C13 C14 C8 . . . . 60.59(15) ?
    C18 C13 C14 C8 . . . . -58.98(16) ?
    C17 C13 C14 C8 . . . . -176.07(11) ?
    C12 C13 C14 C15 . . . . -172.69(12) ?
    C18 C13 C14 C15 . . . . 67.73(15) ?
    C17 C13 C14 C15 . . . . -49.35(14) ?
    C12 C13 C14 C30 . . . . -58.04(16) ?
    C18 C13 C14 C30 . . . . -177.61(13) ?
    C17 C13 C14 C30 . . . . 65.30(15) ?
    C8 C14 C15 C16 . . . . 159.15(14) ?
    C30 C14 C15 C16 . . . . -82.13(15) ?
    C13 C14 C15 C16 . . . . 37.27(15) ?
    C14 C15 C16 C17 . . . . -11.73(17) ?
    C12 C13 C17 C20 . . . . -77.28(17) ?
    C18 C13 C17 C20 . . . . 48.55(16) ?
    C14 C13 C17 C20 . . . . 166.46(12) ?
    C12 C13 C17 C16 . . . . 157.72(13) ?
    C18 C13 C17 C16 . . . . -76.45(14) ?
    C14 C13 C17 C16 . . . . 41.45(14) ?
    C15 C16 C17 C20 . . . . -147.10(14) ?
    C15 C16 C17 C13 . . . . -18.60(16) ?
    C13 C17 C20 C21 . . . . 63.61(16) ?
    C16 C17 C20 C21 . . . . -176.81(13) ?
    C13 C17 C20 C22 . . . . -175.29(11) ?
    C16 C17 C20 C22 . . . . -55.71(17) ?
    C22 C20 C21 O2 . . . . -49.73(19) ?
    C17 C20 C21 O2 . . . . 72.68(18) ?
    C22 C20 C21 O1 . . . . 131.25(14) ?
    C17 C20 C21 O1 . . . . -106.34(15) ?
    C21 C20 C22 C23 . . . . -64.01(16) ?
    C17 C20 C22 C23 . . . . 175.09(13) ?
    C20 C22 C23 C24 . . . . -177.61(12) ?
    C22 C23 C24 C25 . . . . -97.4(2) ?
    C23 C24 C25 C27 . . . . -179.74(18) ?
    C23 C24 C25 C26 . . . . -0.1(3) ?
loop_
    _geom_hbond_atom_site_label_D
    _geom_hbond_atom_site_label_H
    _geom_hbond_atom_site_label_A
    _geom_hbond_site_symmetry_A
    _geom_hbond_distance_DH
    _geom_hbond_distance_HA
    _geom_hbond_distance_DA
    _geom_hbond_angle_DHA
    _geom_hbond_publ_flag
    O1 H1O1 O2 6 0.96 1.74 2.6762(14) 162 yes
    O3 H1O3 O2 1_665 0.83 2.00 2.828(2) 172 yes
    C12 H12A O1 . 0.99 2.55 3.367(2) 139 yes
    C22 H22A O3 1_445 0.99 2.36 3.276(2) 153 yes
