# Supplementary material for: 3α-Hy­droxy­tirucalla-8,24-dien-21-oic acid
Source: Acta Crystallogr Sect E Struct Rep Online. 2011 Mar 23;67(Pt 4):o937–8. doi: 10.1107/S1600536811008956 (PMC3099970; doi:10.1107/S1600536811008956)
Supplement: Supplementary file 2 [file e-67-0o937-Isup2.hkl]

# 
# h,k,l, Fc-squared, Fo-squared, sigma(Fo-squared) and status flag 
# 
data_I
_shelx_title ' rasa6m in P3(1)21 (100K)' 
_shelx_refln_list_code          4 
_shelx_F_calc_maximum      169.90 
_exptl_crystal_F_000      1512.00 
_reflns_d_resolution_high  0.8113 
 
loop_ 
 _symmetry_equiv_pos_as_xyz 
 'x, y, z' 
 '-y, x-y, z+1/3' 
 '-x+y, -x, z+2/3' 
 'y, x, -z' 
 'x-y, -y, -z+2/3' 
 '-x, -x+y, -z+1/3' 
 
_cell_length_a    11.2794 
_cell_length_b    11.2794 
_cell_length_c    36.6986 
_cell_angle_alpha  90.000 
_cell_angle_beta   90.000 
_cell_angle_gamma 120.000 
 
_shelx_F_squared_multiplier     1.000 
 
loop_ 
 _refln_index_h 
 _refln_index_k 
 _refln_index_l 
 _refln_F_squared_calc 
 _refln_F_squared_meas 
 _refln_F_squared_sigma 
 _refln_observed_status 
   0   1   0     4887.38     4251.55    156.95 o 
   1   1   0    20631.90    22090.90    837.25 o 
  -1   2   0    20567.55    20328.58    775.55 o 
   0   2   0     9636.81     9898.47    268.25 o 
   1   2   0     5560.59     5603.44    108.79 o 
   2   2   0    11265.74    11754.93    466.40 o 
  -1   3   0     5563.72     5658.20    125.80 o 
   0   3   0      532.61      669.77     19.04 o 
   1   3   0     1498.71     1529.21     34.53 o 
   2   3   0     3349.46     3521.91     79.08 o 
  -1   4   0     1509.99     1519.72     51.29 o 
   0   4   0        1.65        7.18      1.66 o 
   1   4   0     4255.79     4831.13    130.46 o 
   2   4   0      679.21      583.30     17.55 o 
   3   4   0     1400.47     1396.44     26.82 o 
   4   4   0      843.74      786.77     22.45 o 
  -1   5   0     4280.58     4763.15    177.53 o 
   0   5   0      387.27      375.38     16.31 o 
   1   5   0       56.47       35.24      2.16 o 
   2   5   0      526.14      524.72     11.40 o 
   3   5   0       76.86       75.42      3.79 o 
   4   5   0      169.22      143.25     15.02 o 
   5   5   0      281.97      263.84     13.95 o 
  -3   6   0     1371.83     1579.22     60.35 o 
  -2   6   0      686.53      580.78     14.60 o 
  -1   6   0       56.25       35.91      3.07 o 
   0   6   0      619.31      628.63     13.25 o 
   1   6   0     1062.58     1020.89     20.33 o 
   2   6   0     2273.74     2243.70     48.13 o 
   3   6   0      307.52      297.17     21.03 o 
   4   6   0      144.00      151.47      3.89 o 
   5   6   0      241.56      236.26      6.63 o 
   6   6   0       71.30       70.50      3.96 o 
  -3   7   0     1407.14     1383.88     35.58 o 
  -2   7   0      530.46      521.59     16.90 o 
  -1   7   0     1065.94      993.89     35.11 o 
   0   7   0       79.57       84.76      4.94 o 
   1   7   0      360.04      403.08     14.87 o 
   2   7   0      911.28      861.30     14.62 o 
   3   7   0     1372.20     1239.63     19.77 o 
   4   7   0      242.38      254.44      5.21 o 
   5   7   0      154.76      164.46      5.16 o 
   6   7   0      127.66      133.99      3.56 o 
  -4   8   0      845.42      787.58     35.33 o 
  -3   8   0       77.91       72.48      5.77 o 
  -2   8   0     2276.02     2235.66     60.53 o 
  -1   8   0      361.58      377.65     14.35 o 
   0   8   0       50.99       45.77      6.31 o 
   1   8   0     1939.40     1866.81     28.96 o 
   2   8   0      337.26      352.79      7.14 o 
   3   8   0      123.22      117.58      4.10 o 
   4   8   0      189.47      184.88      5.46 o 
   5   8   0       36.01       39.35      2.39 o 
  -4   9   0      169.67      162.46     12.38 o 
  -3   9   0      307.27      297.60     19.35 o 
  -2   9   0      910.03      890.39     18.93 o 
  -1   9   0     1941.73     1863.14     26.68 o 
   0   9   0      544.58      541.41      9.46 o 
   1   9   0      389.67      399.02     12.07 o 
   2   9   0      121.88      110.71      3.70 o 
   3   9   0      211.84      218.31     12.73 o 
   4   9   0      139.72      139.16      4.96 o 
  -5  10   0      283.35      241.69     14.01 o 
  -4  10   0      143.03      138.53      3.59 o 
  -3  10   0     1372.23     1241.73     16.74 o 
  -2  10   0      337.12      349.66      6.76 o 
  -1  10   0      387.81      384.37      9.65 o 
   0  10   0       20.59       26.12      2.00 o 
   1  10   0      308.82      309.84      6.14 o 
   2  10   0        9.03       15.04      2.66 o 
   3  10   0       13.86        9.82      2.04 o 
  -5  11   0      240.58      238.86      6.69 o 
  -4  11   0      242.16      238.86      5.96 o 
  -3  11   0      122.69      125.84      3.54 o 
  -2  11   0      120.04      113.18      3.13 o 
  -1  11   0      307.08      302.52      5.63 o 
   0  11   0      531.12      588.80      8.96 o 
   1  11   0       44.10       43.66      3.82 o 
  -6  12   0       70.69       67.96      7.12 o 
  -5  12   0      152.45      153.91      5.62 o 
  -4  12   0      186.92      176.80      5.44 o 
  -3  12   0      211.51      211.59      5.06 o 
  -2  12   0        9.10       12.78      1.35 o 
  -1  12   0       44.29       43.34      3.43 o 
  -6  13   0      128.66      132.36      7.74 o 
  -5  13   0       35.78       37.65      2.17 o 
  -4  13   0      138.79      137.31      4.59 o 
  -3  13   0       13.87       16.07      1.74 o 
  -1   1   1     6085.57     5939.22    225.51 o 
   0   1   1      112.20       88.45      3.76 o 
   1   1   1     2927.10     3006.87    138.20 o 
  -3   2   1     7709.61     7361.36    143.72 o 
  -2   2   1     5398.69     5161.27    139.64 o 
  -1   2   1     2947.99     2981.93    113.59 o 
   0   2   1     7570.65     7233.78    257.40 o 
   1   2   1     3491.50     3695.22     80.56 o 
   2   2   1      349.42      419.56     66.07 o 
  -5   3   1     2684.38     2884.78     65.08 o 
  -4   3   1     4610.04     5226.70    116.52 o 
  -3   3   1      495.74      509.28     14.77 o 
  -2   3   1     7701.76     7406.67    163.95 o 
  -1   3   1     3480.62     3765.55     83.41 o 
   0   3   1     2423.29     2432.37     66.09 o 
   1   3   1     1086.40     1067.27     27.79 o 
   2   3   1      778.21      818.31     36.94 o 
  -7   4   1      272.96      269.22      9.44 o 
  -6   4   1     1023.02     1129.21     26.02 o 
  -5   4   1     2642.86     2405.17    105.00 o 
  -4   4   1     1228.73     1361.00     38.01 o 
  -3   4   1     4631.75     5205.67    140.02 o 
  -1   4   1     1079.61     1092.38     45.89 o 
   0   4   1     1187.63     1276.47     35.65 o 
   1   4   1     5087.17     5244.66    142.41 o 
   2   4   1      350.87      411.12     13.44 o 
   3   4   1      299.33      306.45      9.92 o 
   4   4   1      235.58      214.61     11.02 o 
  -9   5   1      337.58      306.34      7.73 o 
  -8   5   1        3.79        3.97      1.25 o 
  -7   5   1      147.24      161.20      5.80 o 
  -6   5   1      271.66      312.82      7.26 o 
  -5   5   1      369.71      469.94     19.84 o 
  -4   5   1     2647.69     2622.28     95.83 o 
  -1   5   1     5092.50     5220.42    191.50 o 
   0   5   1        4.73        9.69      2.45 o 
   1   5   1      650.41      656.98     12.02 o 
   2   5   1      455.49      503.63     10.91 o 
   3   5   1        1.00        3.02      1.57 o 
   4   5   1      954.05      947.06     18.89 o 
   5   5   1      886.17      818.18     12.57 o 
 -11   6   1      291.81      293.04      4.88 o 
 -10   6   1      300.14      300.63      5.99 o 
  -9   6   1      134.46      134.03      7.83 o 
  -8   6   1      302.60      307.50     28.02 o 
  -7   6   1      557.73      521.86     11.43 o 
  -6   6   1        3.24       11.60      1.70 o 
  -5   6   1      268.32      301.88      8.41 o 
  -4   6   1     1022.47     1048.89     29.22 o 
  -3   6   1     2181.68     2327.88     61.05 o 
  -2   6   1      346.75      401.20     16.73 o 
  -1   6   1      647.80      664.97     13.92 o 
   0   6   1     1420.96     1370.33     26.34 o 
   1   6   1      175.24      168.28     11.75 o 
   2   6   1      640.84      677.94     16.83 o 
   3   6   1      774.54      779.16     18.52 o 
   4   6   1      114.91      114.10      6.07 o 
   5   6   1      137.56      117.26      5.32 o 
   6   6   1       64.31       56.31      2.56 o 
 -13   7   1       19.45       23.25      1.75 o 
 -12   7   1       14.93       16.45      1.74 o 
 -11   7   1      807.07      794.19     11.53 o 
 -10   7   1      169.85      155.00      7.62 o 
  -9   7   1     2607.58     2511.26     41.51 o 
  -8   7   1     1340.10     1258.08     36.33 o 
  -7   7   1       29.34       29.37      2.82 o 
  -6   7   1      560.15      534.27     23.77 o 
  -5   7   1      148.48      157.75     10.67 o 
  -4   7   1      277.55      303.89     14.94 o 
  -3   7   1      298.45      305.72     10.55 o 
  -2   7   1      456.09      508.52     21.75 o 
  -1   7   1      174.65      187.40     11.62 o 
   0   7   1     1220.26     1111.23     25.84 o 
   1   7   1      226.84      193.55     10.99 o 
   2   7   1      105.21      108.38      7.96 o 
   3   7   1       69.71       60.66      2.94 o 
   4   7   1      175.95      191.19      5.20 o 
   5   7   1      226.18      237.82      5.12 o 
   6   7   1       42.31       35.04      1.99 o 
 -13   8   1       23.13       23.44      1.95 o 
 -12   8   1        0.01        2.59      1.63 o 
 -11   8   1       55.70       46.55      2.79 o 
 -10   8   1      211.90      206.15      4.93 o 
  -9   8   1      529.20      517.08     13.71 o 
  -8   8   1      950.88      964.68     24.09 o 
  -7   8   1     1336.28     1308.02     37.67 o 
  -6   8   1      302.57      352.52     22.19 o 
  -5   8   1        3.80        4.99      2.69 o 
  -4   8   1      234.34      223.13     10.40 o 
  -3   8   1        1.06        6.95      4.89 o 
  -2   8   1      646.76      716.83     22.87 o 
  -1   8   1      225.87      245.88     23.34 o 
   0   8   1      531.12      548.57     19.22 o 
   1   8   1       63.69       79.01      3.49 o 
   2   8   1       57.93       60.58      2.89 o 
   3   8   1      488.38      475.81     18.03 o 
   4   8   1       75.02       82.31      4.74 o 
   5   8   1       54.25       47.17      2.54 o 
 -13   9   1      157.11      149.77      4.14 o 
 -12   9   1       71.89       97.08      5.93 o 
 -11   9   1      181.22      175.52      5.30 o 
 -10   9   1       14.33       24.84      1.98 o 
  -9   9   1      404.49      409.04      7.69 o 
  -8   9   1      530.70      533.68      8.73 o 
  -7   9   1     2618.22     2604.68     51.29 o 
  -6   9   1      135.69      133.36      8.18 o 
  -5   9   1      338.20      303.76      9.35 o 
  -4   9   1      951.87      909.88     26.72 o 
  -3   9   1      780.98      771.40     19.51 o 
  -2   9   1      105.56      102.42      4.72 o 
  -1   9   1       63.04       84.00      4.61 o 
   0   9   1      159.19      139.13      4.06 o 
   1   9   1      269.03      239.51      9.45 o 
   2   9   1      148.14      150.37     10.69 o 
   3   9   1      135.16      125.71      9.70 o 
   4   9   1       37.61       33.42      2.10 o 
 -13  10   1       23.43       23.93      2.50 o 
 -12  10   1        2.22        3.87      1.73 o 
 -11  10   1      106.54      108.45      3.78 o 
 -10  10   1      390.39      371.12      6.39 o 
  -9  10   1       13.52       21.77      1.55 o 
  -8  10   1      208.72      199.57      4.54 o 
  -7  10   1      170.15      159.72      6.30 o 
  -6  10   1      299.53      314.03      5.81 o 
  -5  10   1      880.79      813.50     16.01 o 
  -4  10   1      115.83      112.65      4.62 o 
  -3  10   1       68.65       70.76      4.11 o 
  -2  10   1       58.29       58.93      2.58 o 
  -1  10   1      269.58      253.41      5.95 o 
   0  10   1      184.80      190.73      4.40 o 
   1  10   1       66.36       74.90      2.80 o 
   2  10   1       10.30       15.13      3.00 o 
   3  10   1       16.04       19.90      2.47 o 
 -12  11   1       93.96       86.83      3.18 o 
 -11  11   1       65.61       77.24      2.38 o 
 -10  11   1      105.29      120.20      3.74 o 
  -9  11   1      182.12      186.06      4.09 o 
  -8  11   1       55.95       41.52      2.22 o 
  -7  11   1      806.11      783.71     12.65 o 
  -6  11   1      294.25      305.59     11.87 o 
  -5  11   1      136.68      116.83      6.40 o 
  -4  11   1      177.63      173.70      4.72 o 
  -3  11   1      489.73      489.31     12.30 o 
  -2  11   1      149.09      157.22      3.79 o 
  -1  11   1       65.52       73.28      2.54 o 
   0  11   1        9.15       12.48      1.29 o 
   1  11   1       27.99       35.13      1.81 o 
 -11  12   1       94.93       92.94      2.75 o 
 -10  12   1        1.96        4.30      1.42 o 
  -9  12   1       71.62       83.92      7.95 o 
  -8  12   1        0.01        1.60      1.31 o 
  -7  12   1       14.62       15.71      3.08 o 
  -6  12   1       63.48       55.15      4.61 o 
  -5  12   1      226.88      227.44      7.03 o 
  -4  12   1       76.14       79.10      3.48 o 
  -3  12   1      134.51      126.57      4.42 o 
  -2  12   1       10.17       13.34      1.35 o 
  -1  12   1       28.11       35.25      1.91 o 
 -10  13   1       23.26       22.31      1.90 o 
  -9  13   1      159.33      150.77      5.30 o 
  -8  13   1       23.04       24.52      1.83 o 
  -7  13   1       19.78       23.25      3.95 o 
  -6  13   1       41.72       38.42      4.56 o 
  -5  13   1       55.34       48.69      2.34 o 
  -4  13   1       38.59       33.06      2.35 o 
  -3  13   1       15.55       20.73      1.99 o 
  -1   1   2     3195.09     3220.02    142.43 o 
   0   1   2      643.28      818.76     32.70 o 
   1   1   2    23310.73    22723.17    896.82 o 
  -3   2   2      676.09      622.23     18.72 o 
  -2   2   2     9575.82    10254.88    277.40 o 
   0   2   2    17362.71    17763.82    675.64 o 
   1   2   2     1445.20     1544.60     32.54 o 
   2   2   2     1994.09     2078.75     54.79 o 
  -5   3   2     3469.97     3743.59     84.09 o 
  -4   3   2     4376.63     4455.95     99.54 o 
  -3   3   2    15048.27    16426.48    444.30 o 
  -2   3   2      675.36      625.74     18.21 o 
  -1   3   2     1442.99     1603.00     69.55 o 
   0   3   2     7372.10     7475.53    201.34 o 
   1   3   2      542.12      538.83     12.95 o 
   2   3   2     1537.45     1725.54     39.46 o 
  -7   4   2     1588.03     1551.37     34.25 o 
  -6   4   2      515.00      529.89     13.28 o 
  -5   4   2      978.67      842.82     32.69 o 
  -4   4   2     2901.00     2767.09     75.57 o 
  -3   4   2     4352.14     4419.67    161.91 o 
  -1   4   2      537.81      542.89     15.42 o 
   0   4   2      783.33      966.23     27.32 o 
   1   4   2      680.31      757.14     71.02 o 
   2   4   2       64.25      106.19      6.78 o 
   3   4   2      196.70      170.19     11.89 o 
   4   4   2      182.51      177.79      6.74 o 
  -9   5   2      197.60      173.40     11.53 o 
  -8   5   2       12.52        9.28      1.49 o 
  -7   5   2      336.73      292.69      7.25 o 
  -6   5   2      261.98      234.39      6.25 o 
  -5   5   2       56.20       74.15      5.16 o 
  -4   5   2      967.44      903.82     33.33 o 
  -1   5   2      675.40      753.39     28.13 o 
   0   5   2      308.69      335.06     14.92 o 
   1   5   2       13.24       14.80      1.41 o 
   2   5   2      769.12      802.85     16.17 o 
   3   5   2      199.72      191.77      7.78 o 
   4   5   2       40.37       37.55      2.74 o 
   5   5   2       73.95       70.90      3.48 o 
 -11   6   2      122.42      105.33      2.74 o 
 -10   6   2        9.07       14.89      1.68 o 
  -9   6   2      182.82      167.94      7.13 o 
  -8   6   2      439.60      442.50     12.02 o 
  -7   6   2      273.94      261.12     18.70 o 
  -6   6   2       13.22       15.06      2.90 o 
  -5   6   2      262.39      234.35      6.99 o 
  -4   6   2      510.32      523.07     16.28 o 
  -3   6   2     1787.59     1740.87     46.67 o 
  -2   6   2       64.26      108.75      6.64 o 
  -1   6   2       13.35       13.56      2.00 o 
   0   6   2      650.09      691.00     12.81 o 
   1   6   2       93.39       68.03      5.03 o 
   2   6   2      306.13      285.68     10.11 o 
   3   6   2      223.91      223.45      8.91 o 
   4   6   2     1676.00     1505.66     21.69 o 
   5   6   2      439.82      420.71      6.52 o 
   6   6   2      176.26      180.92      4.40 o 
 -13   7   2       78.51       80.85      2.76 o 
 -12   7   2      103.80      104.65      3.25 o 
 -11   7   2      115.81      108.96      3.49 o 
 -10   7   2      208.61      208.47      6.38 o 
  -9   7   2      516.21      503.05     10.29 o 
  -8   7   2      262.54      280.74     11.91 o 
  -7   7   2       68.70       71.61      3.95 o 
  -6   7   2      274.87      286.65     11.45 o 
  -5   7   2      333.75      296.49     11.35 o 
  -4   7   2     1592.11     1653.94     45.05 o 
  -3   7   2      195.67      164.25     11.38 o 
  -2   7   2      766.43      793.65     19.17 o 
  -1   7   2       90.60       75.91      5.51 o 
   0   7   2      265.41      218.83      7.24 o 
   1   7   2      579.22      632.59     48.37 o 
   2   7   2      743.54      689.81     32.47 o 
   3   7   2      211.26      213.65      5.18 o 
   4   7   2       52.89       40.49      2.30 o 
   5   7   2       52.58       54.31      2.73 o 
   6   7   2        3.49        3.58      1.23 o 
 -13   8   2       82.68       88.89      3.21 o 
 -12   8   2       33.84       30.25      2.52 o 
 -11   8   2       19.29       19.77      2.05 o 
 -10   8   2       96.03       96.26      3.95 o 
  -9   8   2      199.71      211.21      9.97 o 
  -8   8   2      262.73      261.78      9.11 o 
  -7   8   2      263.52      278.69     11.94 o 
  -6   8   2      434.23      438.37     15.76 o 
  -5   8   2       11.99       10.74      3.93 o 
  -4   8   2      183.71      176.26      8.47 o 
  -3   8   2      199.81      186.76      8.93 o 
  -2   8   2      309.23      293.29     11.76 o 
  -1   8   2      576.04      614.76     20.22 o 
   0   8   2      305.68      322.34     18.32 o 
   1   8   2      673.18      654.10     12.78 o 
   2   8   2       44.49       47.18      2.88 o 
   3   8   2      238.10      233.68      7.44 o 
   4   8   2       10.40       13.40      2.16 o 
   5   8   2        2.20        2.04      1.33 o 
 -13   9   2       79.80       81.23      2.93 o 
 -12   9   2      221.60      212.20     17.52 o 
 -11   9   2      109.10      131.98      9.41 o 
 -10   9   2      236.92      229.30      5.18 o 
  -9   9   2      151.71      153.22      3.88 o 
  -8   9   2      201.01      211.33      5.01 o 
  -7   9   2      515.52      508.44     12.26 o 
  -6   9   2      179.54      166.50      5.79 o 
  -5   9   2      192.48      186.43      8.07 o 
  -4   9   2       41.80       36.60      3.44 o 
  -3   9   2      226.26      224.23     22.16 o 
  -2   9   2      737.81      760.93     48.12 o 
  -1   9   2      666.61      636.36     10.12 o 
   0   9   2        4.99        6.76      1.59 o 
   1   9   2      147.76      148.80      8.07 o 
   2   9   2       83.84       83.17      6.42 o 
   3   9   2       14.81       24.08      5.09 o 
   4   9   2       92.12      102.57      4.32 o 
 -13  10   2       12.78       15.41      3.01 o 
 -12  10   2       73.61       85.90      4.89 o 
 -11  10   2        2.27        3.03      1.21 o 
 -10  10   2       71.79       65.58      2.34 o 
  -9  10   2      236.70      230.52      4.50 o 
  -8  10   2       96.68      100.30      3.12 o 
  -7  10   2      205.43      206.57      6.08 o 
  -6  10   2        8.90       12.98      1.85 o 
  -5  10   2       74.60       72.64      4.87 o 
  -4  10   2     1676.02     1480.16     21.62 o 
  -3  10   2      211.96      208.72      4.71 o 
  -2  10   2       43.71       40.98      2.22 o 
  -1  10   2      147.63      137.24      5.07 o 
   0  10   2      237.59      299.15      5.85 o 
   1  10   2       11.08       17.36      1.67 o 
   2  10   2       15.85       14.51      2.15 o 
   3  10   2       15.60       13.88      2.23 o 
 -12  11   2        6.29        9.77      1.22 o 
 -11  11   2        6.26       11.46      1.33 o 
 -10  11   2        2.30        3.35      1.11 o 
  -9  11   2      110.36      124.02      3.71 o 
  -8  11   2       18.99       18.26      1.65 o 
  -7  11   2      117.17      118.48      3.45 o 
  -6  11   2      121.39      103.26      5.05 o 
  -5  11   2      442.03      416.19      8.46 o 
  -4  11   2       53.13       43.25      3.67 o 
  -3  11   2      238.88      240.44      7.24 o 
  -2  11   2       83.28       83.28      5.41 o 
  -1  11   2       11.07       14.81      1.48 o 
   0  11   2       89.67       95.05      2.65 o 
   1  11   2      148.82      164.02      3.99 o 
 -11  12   2        6.15        7.17      1.08 o 
 -10  12   2       73.26       86.94      2.49 o 
  -9  12   2      219.71      213.60      6.49 o 
  -8  12   2       32.46       28.05      2.14 o 
  -7  12   2      103.46      101.66      6.72 o 
  -6  12   2      176.90      183.20      8.97 o 
  -5  12   2       52.07       56.27      3.54 o 
  -4  12   2       10.45       13.02      1.69 o 
  -3  12   2       14.69       23.38      3.45 o 
  -2  12   2       15.74       12.22      1.30 o 
  -1  12   2      148.56      157.52      4.08 o 
 -10  13   2       12.78       15.88      2.88 o 
  -9  13   2       79.26       81.41      3.04 o 
  -8  13   2       81.16       83.39      3.50 o 
  -7  13   2       77.70       81.95      6.23 o 
  -5  13   2        2.15        3.70      1.22 o 
  -4  13   2       91.24      104.44      4.08 o 
  -3  13   2       14.91       14.93      1.69 o 
   0   0   3     7634.91     7275.60    288.30 o 
  -1   1   3    12168.27    12988.95    497.07 o 
   0   1   3    15991.01    17758.63    700.97 o 
   1   1   3     7589.77     7704.35    269.76 o 
  -3   2   3     6736.49     6933.14    153.06 o 
  -2   2   3      838.10      757.36     21.11 o 
  -1   2   3     7604.23     7892.84    187.28 o 
   0   2   3       90.96      172.37      5.41 o 
   1   2   3     4201.08     4147.77     94.49 o 
   2   2   3      333.42      404.24     16.64 o 
  -5   3   3     1110.35     1244.94     61.33 o 
  -4   3   3     1907.13     1978.92     45.14 o 
  -3   3   3      261.67      267.71      8.43 o 
  -2   3   3     6741.49     6805.47    153.50 o 
  -1   3   3     4193.24     4135.69    111.58 o 
   0   3   3     3931.56     3772.93    102.01 o 
   1   3   3      171.77      140.50     14.16 o 
   2   3   3     3731.05     4113.03     92.17 o 
   3   3   3     1088.60     1036.47     40.75 o 
  -7   4   3      614.15      576.66     20.32 o 
  -6   4   3     1785.85     1619.53     36.47 o 
  -5   4   3       75.41       61.07     15.46 o 
  -4   4   3     1012.73     1245.80     34.91 o 
  -3   4   3     1912.30     2065.51     74.54 o 
  -1   4   3      167.71      126.80     14.77 o 
   0   4   3     4203.34     4460.40    120.78 o 
   1   4   3      263.09      380.61     26.80 o 
   2   4   3      299.79      301.82     10.21 o 
   3   4   3      249.45      217.79      5.79 o 
   4   4   3      357.94      376.79      7.97 o 
  -9   5   3      146.96      146.11      4.51 o 
  -8   5   3      807.31      759.46     14.27 o 
  -7   5   3      469.69      436.52     12.57 o 
  -6   5   3      166.08      171.12      5.73 o 
  -5   5   3     1070.18     1176.20     26.26 o 
  -4   5   3       77.20       50.64      3.73 o 
  -1   5   3      262.32      377.92     14.86 o 
   0   5   3    11426.88    12235.58    449.26 o 
   1   5   3      153.10      167.15      4.91 o 
   2   5   3      477.72      415.53      9.41 o 
   3   5   3      807.05      783.71     17.13 o 
   4   5   3      681.85      668.37     14.05 o 
   5   5   3       75.24       77.64      2.78 o 
 -11   6   3       41.24       37.31      1.85 o 
 -10   6   3      747.21      743.75     13.88 o 
  -9   6   3      642.55      580.30     20.19 o 
  -8   6   3     2732.01     2722.65     58.07 o 
  -7   6   3       15.94       19.90      1.85 o 
  -6   6   3      243.49      267.06      8.06 o 
  -5   6   3      165.62      169.37      5.58 o 
  -4   6   3     1772.93     1595.41     42.62 o 
  -3   6   3     1094.95     1035.27     23.64 o 
  -2   6   3      302.94      304.57     11.33 o 
  -1   6   3      150.42      155.11      5.02 o 
   0   6   3     2955.45     2920.75     53.60 o 
   1   6   3       25.26       33.69      3.18 o 
   2   6   3      854.87      851.26     48.81 o 
   3   6   3      881.26      798.81     23.10 o 
   4   6   3       36.87       58.20      4.98 o 
   5   6   3        0.96        1.09      1.15 o 
   6   6   3       68.91       72.18      2.97 o 
 -13   7   3       97.43      105.12      3.44 o 
 -12   7   3      283.45      285.53      5.71 o 
 -11   7   3       57.30       62.15      3.31 o 
 -10   7   3      821.66      798.04     12.77 o 
  -9   7   3      102.46       89.91      7.19 o 
  -8   7   3      778.38      826.87     25.79 o 
  -7   7   3       10.99       12.71      2.02 o 
  -6   7   3       15.71       20.52      3.50 o 
  -5   7   3      470.57      431.37     14.60 o 
  -4   7   3      620.39      580.77     18.02 o 
  -3   7   3      250.10      238.93      7.98 o 
  -2   7   3      474.93      433.02     14.46 o 
  -1   7   3       26.14       33.93      5.94 o 
   0   7   3        9.29        9.78      1.83 o 
   1   7   3      383.36      434.05     21.51 o 
   2   7   3     1021.18      919.43     16.57 o 
   3   7   3      131.96      122.10      3.71 o 
   4   7   3      283.74      282.12      8.75 o 
   5   7   3       41.11       42.37      2.25 o 
   6   7   3       18.62       23.53      1.79 o 
 -13   8   3       21.22       28.71      2.07 o 
 -12   8   3      149.58      160.87      5.78 o 
 -11   8   3      114.20       95.42      5.45 o 
 -10   8   3       22.32       26.23      3.06 o 
  -9   8   3       57.87       55.14      6.28 o 
  -8   8   3      197.33      218.49      8.25 o 
  -7   8   3      782.64      857.80     26.63 o 
  -6   8   3     2734.88     2725.76     72.63 o 
  -5   8   3      809.06      800.63     24.24 o 
  -4   8   3      355.57      398.62     23.28 o 
  -3   8   3      812.43      812.01     24.46 o 
  -2   8   3      862.89      858.67     90.74 o 
  -1   8   3      386.67      357.46     13.58 o 
   0   8   3      666.05      675.63     15.39 o 
   1   8   3       27.33       30.48      3.72 o 
   2   8   3       68.33       73.61      3.15 o 
   3   8   3      102.96      114.49      4.21 o 
   4   8   3      149.46      163.60      5.70 o 
   5   8   3       24.04       26.94      2.02 o 
 -13   9   3       32.86       31.84      2.39 o 
 -12   9   3       49.48       44.66      7.31 o 
 -11   9   3      465.17      479.86     12.16 o 
 -10   9   3       22.39       20.52      1.72 o 
  -9   9   3       92.71       90.27      3.05 o 
  -8   9   3       58.73       50.89      2.45 o 
  -7   9   3      102.23      107.19      5.46 o 
  -6   9   3      642.15      573.77     13.29 o 
  -5   9   3      146.95      153.49      5.32 o 
  -4   9   3      681.72      650.01     13.45 o 
  -3   9   3      879.25      788.30     19.82 o 
  -2   9   3     1021.01      939.08     22.98 o 
  -1   9   3       27.02       30.25      2.19 o 
   0   9   3       15.78       16.94      1.91 o 
   1   9   3       47.11       50.10      4.06 o 
   2   9   3       88.43       82.79      3.44 o 
   3   9   3      170.78      209.65     12.10 o 
   4   9   3       48.90       55.19      4.23 o 
 -13  10   3       74.01       74.11      5.31 o 
 -12  10   3       73.17       65.04      4.32 o 
 -11  10   3       42.40       42.52      2.17 o 
 -10  10   3       11.03        6.56      1.17 o 
  -9  10   3       22.77       18.26      2.06 o 
  -8  10   3       21.71       27.42      1.93 o 
  -7  10   3      819.21      807.89     18.72 o 
  -6  10   3      746.37      748.47     10.71 o 
  -5  10   3       76.06       78.07      4.05 o 
  -4  10   3       37.50       56.39      3.15 o 
  -3  10   3      131.04      127.84      3.56 o 
  -2  10   3       69.45       73.66      4.87 o 
  -1  10   3       46.60       46.70      2.44 o 
   0  10   3      303.87      297.75      5.57 o 
   1  10   3       23.53       23.65      1.83 o 
   2  10   3        0.18       -1.02      1.56 o 
   3  10   3       23.33       22.66      2.54 o 
 -12  11   3       74.35       91.98      4.08 o 
 -11  11   3        0.18       -0.63      1.01 o 
 -10  11   3       41.90       45.31      2.07 o 
  -9  11   3      465.30      485.38      7.90 o 
  -8  11   3      113.83       97.61      4.42 o 
  -7  11   3       59.10       57.52      4.28 o 
  -6  11   3       40.61       32.79      3.32 o 
  -5  11   3        0.94        6.15      1.69 o 
  -4  11   3      283.85      281.43      6.44 o 
  -3  11   3      102.87      117.81      4.04 o 
  -2  11   3       88.03       83.70      2.79 o 
  -1  11   3       23.32       20.53      1.87 o 
   0  11   3        0.11        0.82      0.99 o 
   1  11   3       98.51      106.47      2.99 o 
 -11  12   3       74.99       99.27      4.87 o 
 -10  12   3       73.04       65.88      2.18 o 
  -9  12   3       49.04       42.89      3.67 o 
  -8  12   3      148.31      154.28      4.33 o 
  -7  12   3      280.80      263.47      7.81 o 
  -6  12   3       68.76       72.08      4.07 o 
  -5  12   3       41.19       43.02      2.75 o 
  -4  12   3      149.91      164.08      4.42 o 
  -3  12   3      169.10      187.30      5.40 o 
  -2  12   3        0.15       -0.70      0.86 o 
  -1  12   3       98.46      101.96      8.28 o 
 -10  13   3       74.59       71.95      2.99 o 
  -9  13   3       32.95       30.52      2.66 o 
  -8  13   3       21.08       26.67      2.26 o 
  -7  13   3       97.46      101.45      6.81 o 
  -5  13   3       24.20       25.15      2.60 o 
  -4  13   3       48.37       53.85      3.99 o 
  -3  13   3       22.93       23.66      1.92 o 
  -1   1   4      126.65      180.06     11.23 o 
   0   1   4        9.07       18.36      2.15 o 
   1   1   4    27824.52    28272.93    647.65 o 
  -3   2   4      605.21      735.42     16.96 o 
  -2   2   4     1232.88     1275.51     28.80 o 
  -1   2   4    27827.30    29535.99   1157.69 o 
   0   2   4     2098.35     2314.65     81.80 o 
   1   2   4     5653.49     6067.09    138.82 o 
   2   2   4      804.09      869.79     26.89 o 
  -5   3   4     1727.55     1905.97     44.33 o 
  -4   3   4     1117.61     1242.93     28.59 o 
  -3   3   4     6078.21     6533.96    175.89 o 
  -2   3   4      606.51      719.45     20.11 o 
  -1   3   4     5648.32     6108.70    164.02 o 
   0   3   4        0.42        1.08      0.97 o 
   1   3   4     4117.79     4219.52     94.15 o 
   2   3   4     2909.63     2995.75    113.73 o 
   3   3   4       61.76       75.73      6.73 o 
  -7   4   4      112.14      113.85      6.52 o 
  -6   4   4      101.63      115.45      8.49 o 
  -5   4   4      304.86      365.13     17.44 o 
  -4   4   4     1081.85     1032.97     29.28 o 
  -3   4   4     1128.97     1303.49     48.92 o 
  -1   4   4     4125.97     4211.30    113.73 o 
   0   4   4     2879.62     3108.35     84.62 o 
   1   4   4     6138.83     6803.67    151.83 o 
   2   4   4     1177.76     1091.23     30.06 o 
   3   4   4      335.53      345.22      6.52 o 
   4   4   4      820.95      791.03     14.44 o 
  -9   5   4       50.93       53.77      2.90 o 
  -8   5   4       88.07       78.89      4.49 o 
  -7   5   4      119.70      132.35      4.40 o 
  -6   5   4       54.13       64.89      7.55 o 
  -5   5   4      884.43      896.54     20.59 o 
  -4   5   4      302.93      361.41     14.97 o 
  -1   5   4     6147.05     7073.02    256.85 o 
   0   5   4      182.10      181.25      9.25 o 
   1   5   4      567.61      514.57     10.73 o 
   2   5   4      189.19      173.99      5.02 o 
   3   5   4     1656.02     1585.76     64.12 o 
   4   5   4      568.93      562.54     11.08 o 
   5   5   4      150.29      116.58      4.92 o 
 -11   6   4       83.45       84.02      3.03 o 
 -10   6   4      561.89      536.03      9.08 o 
  -9   6   4       42.82       44.14      4.22 o 
  -8   6   4       35.61       40.03      8.42 o 
  -7   6   4     1215.44     1224.10     21.42 o 
  -6   6   4      407.73      429.07     11.50 o 
  -5   6   4       52.90       69.32      4.88 o 
  -4   6   4      103.15       99.70      7.23 o 
  -3   6   4       61.34       91.12      6.84 o 
  -2   6   4     1175.13     1071.65     26.31 o 
  -1   6   4      568.25      511.26     11.04 o 
   0   6   4       63.98       35.54      5.65 o 
   1   6   4     1898.06     1818.34     34.16 o 
   2   6   4      244.06      237.17      7.56 o 
   3   6   4       95.17       91.73      6.69 o 
   4   6   4      153.27      140.68      4.33 o 
   5   6   4      228.86      215.34      4.15 o 
   6   6   4       35.54       34.66      2.11 o 
 -13   7   4       17.86       16.17      1.47 o 
 -12   7   4        0.95        0.98      1.33 o 
 -11   7   4      147.16      143.03      3.54 o 
 -10   7   4     1200.71     1143.22     20.27 o 
  -9   7   4       50.11       41.98      4.24 o 
  -8   7   4      151.38      153.09     11.15 o 
  -7   7   4       17.85       16.66      3.06 o 
  -6   7   4     1211.64     1247.29     44.14 o 
  -5   7   4      118.24      125.60     12.39 o 
  -4   7   4      112.81      119.03      6.55 o 
  -3   7   4      331.86      349.68     10.38 o 
  -2   7   4      188.87      184.60      8.30 o 
  -1   7   4     1900.32     1818.78     41.85 o 
   0   7   4       78.44       93.13      4.69 o 
   1   7   4      318.50      293.19     16.16 o 
   2   7   4      230.07      244.38     15.20 o 
   3   7   4      191.13      178.46      5.17 o 
   4   7   4      560.57      567.99      9.03 o 
   5   7   4      123.65      130.79      4.90 o 
   6   7   4       13.24       16.44      1.48 o 
 -13   8   4       98.70      121.12      3.75 o 
 -12   8   4       35.16       38.28      2.69 o 
 -11   8   4      100.32      107.83      4.45 o 
 -10   8   4        0.01        2.49      1.39 o 
  -9   8   4       96.76       85.60      3.19 o 
  -8   8   4       15.98       14.51      2.74 o 
  -7   8   4      154.09      140.10      6.40 o 
  -6   8   4       35.61       49.86      5.40 o 
  -5   8   4       89.55       71.93      6.12 o 
  -4   8   4      819.80      807.12     25.03 o 
  -3   8   4     1658.14     1629.02     44.22 o 
  -2   8   4      246.15      256.13     10.83 o 
  -1   8   4      316.29      311.46     15.14 o 
   0   8   4      187.22      182.78      6.76 o 
   1   8   4        3.51        3.31      1.31 o 
   2   8   4      281.75      250.31      5.68 o 
   3   8   4      136.36      119.21      3.32 o 
   4   8   4       26.73       21.98      2.44 o 
   5   8   4       20.44       26.94      1.98 o 
 -13   9   4      101.84      108.09      4.15 o 
 -12   9   4       20.94       19.69      2.40 o 
 -11   9   4       38.90       32.12      5.19 o 
 -10   9   4       50.33       54.24      3.31 o 
  -9   9   4       39.36       48.97      2.60 o 
  -8   9   4       99.26       88.29      3.00 o 
  -7   9   4       50.67       60.92      8.87 o 
  -6   9   4       41.82       44.94      3.31 o 
  -5   9   4       51.16       53.56      3.35 o 
  -4   9   4      570.34      542.93     12.88 o 
  -3   9   4       95.16       87.80      5.56 o 
  -2   9   4      228.75      249.79     30.02 o 
  -1   9   4        3.28        0.49      1.24 o 
   0   9   4       99.62      101.24      3.98 o 
   1   9   4      219.83      219.75      5.38 o 
   2   9   4       84.34       99.30      3.74 o 
   3   9   4       62.51       69.98      4.85 o 
   4   9   4       12.01       10.95      1.49 o 
 -12  10   4       47.10       52.00      3.94 o 
 -11  10   4        2.16        0.96      1.14 o 
 -10  10   4       45.97       54.52      2.44 o 
  -9  10   4       49.87       54.88      2.33 o 
  -8  10   4        0.00        1.66      1.21 o 
  -7  10   4     1195.52     1134.96     17.30 o 
  -6  10   4      561.19      536.02     10.09 o 
  -5  10   4      149.36      128.32      4.48 o 
  -4  10   4      153.55      139.19      4.53 o 
  -3  10   4      191.59      178.54      4.79 o 
  -2  10   4      282.72      236.96      5.18 o 
  -1  10   4      218.26      217.55      4.65 o 
   0  10   4       76.35       70.68      2.63 o 
   1  10   4      106.21      108.66      3.33 o 
   2  10   4        0.70        4.91      1.51 o 
   3  10   4       44.72       44.92      6.22 o 
 -12  11   4       43.61       45.71      3.14 o 
 -11  11   4        2.43        1.59      1.05 o 
 -10  11   4        1.83        2.68      1.07 o 
  -9  11   4       39.11       40.96      4.41 o 
  -8  11   4      100.33      112.33      4.01 o 
  -7  11   4      147.98      150.64      3.94 o 
  -6  11   4       82.53       76.60      4.56 o 
  -5  11   4      230.51      222.25      6.26 o 
  -4  11   4      559.87      573.45      9.24 o 
  -3  11   4      137.66      120.60      3.23 o 
  -2  11   4       85.18       98.63      2.96 o 
  -1  11   4      107.79      116.19      3.12 o 
   0  11   4      136.53      143.45      3.31 o 
   1  11   4       78.81       78.63      2.51 o 
 -11  12   4       43.55       55.52      2.88 o 
 -10  12   4       47.49       52.43      4.34 o 
  -9  12   4       20.39       18.82      1.79 o 
  -8  12   4       35.49       38.67      2.41 o 
  -7  12   4        1.03        2.45      1.76 o 
  -6  12   4       34.81       29.87      3.74 o 
  -5  12   4      122.02      120.62      3.78 o 
  -4  12   4       25.83       18.26      2.09 o 
  -3  12   4       63.45       72.11      2.92 o 
  -2  12   4        0.75        5.42      1.51 o 
  -1  12   4       79.52       76.98      3.06 o 
 -10  13   4       86.96       85.49      5.41 o 
  -9  13   4      100.77      111.10      3.81 o 
  -8  13   4       98.72      118.61      6.94 o 
  -7  13   4       17.76       21.19      3.87 o 
  -6  13   4       13.96       10.14      3.08 o 
  -5  13   4       21.31       25.41      3.17 o 
  -4  13   4       12.20       12.75      1.71 o 
  -3  13   4       43.77       47.61      2.46 o 
  -1   1   5     9038.76     9214.86    136.51 o 
   0   1   5    28867.43    29744.71    829.10 o 
   1   1   5     4535.61     4632.86    101.81 o 
  -3   2   5     1740.12     1938.96     43.72 o 
  -2   2   5      508.26      521.54     10.62 o 
  -1   2   5     4539.15     4541.62    118.28 o 
   0   2   5      152.52      174.79      3.83 o 
   1   2   5     3158.07     3137.72     87.41 o 
   2   2   5      330.36      423.83     30.45 o 
  -5   3   5      104.94      110.62     23.47 o 
  -4   3   5     1250.17     1374.63     38.35 o 
  -3   3   5      293.40      290.61      9.15 o 
  -2   3   5     1743.34     1945.10     52.86 o 
  -1   3   5     3162.79     3093.51     83.96 o 
   0   3   5     4286.66     4499.80    100.24 o 
   1   3   5     1172.73     1107.81     25.66 o 
   2   3   5      781.48      815.59     53.90 o 
   3   3   5      377.20      378.42     17.61 o 
  -7   4   5       71.54       65.66      4.35 o 
  -6   4   5      545.92      573.32     15.50 o 
  -5   4   5     3208.41     3282.68     90.25 o 
  -4   4   5     1822.50     1982.82     54.75 o 
  -3   4   5     1241.94     1337.49     49.69 o 
  -1   4   5     1171.22     1130.97     33.55 o 
   0   4   5     4624.14     5140.28    138.73 o 
   1   4   5     3640.08     3547.89    126.97 o 
   2   4   5      934.84      898.45     61.76 o 
   3   4   5      288.19      273.53      5.47 o 
   4   4   5     1233.88     1324.03     23.02 o 
  -9   5   5      212.67      214.53      7.01 o 
  -8   5   5      159.08      135.63      6.92 o 
  -7   5   5     1278.91     1205.48     34.87 o 
  -6   5   5      704.55      679.77     14.02 o 
  -5   5   5     1516.56     1530.64     33.59 o 
  -4   5   5     3217.69     3387.20    124.71 o 
  -1   5   5     3637.47     3537.36    126.14 o 
   0   5   5     1294.66     1472.95     64.11 o 
   1   5   5      809.89      833.48     16.77 o 
   2   5   5      113.20      112.29      7.35 o 
   3   5   5     1049.43      996.96     20.28 o 
   4   5   5      441.15      406.32     11.97 o 
   5   5   5      173.14      155.31      3.59 o 
 -11   6   5      279.07      260.45      4.48 o 
 -10   6   5      178.01      176.72      3.86 o 
  -9   6   5      189.89      179.35      5.37 o 
  -8   6   5       17.18       16.10      2.27 o 
  -7   6   5      150.89      175.23      8.60 o 
  -6   6   5       17.16       32.79      2.80 o 
  -5   6   5      700.86      653.33     15.73 o 
  -4   6   5      544.15      562.82     21.76 o 
  -3   6   5      377.03      370.32     10.33 o 
  -2   6   5      930.59      881.87     20.93 o 
  -1   6   5      808.14      873.06     19.68 o 
   0   6   5      616.05      655.76     14.46 o 
   1   6   5      113.75      129.35      6.74 o 
   2   6   5      535.18      496.20     13.29 o 
   3   6   5       91.73      111.37      3.91 o 
   4   6   5      658.91      621.34     10.17 o 
   5   6   5       12.36       16.64      1.54 o 
   6   6   5       22.48       22.16      1.84 o 
 -13   7   5       70.13       83.10      2.88 o 
 -12   7   5       61.99       62.28      3.59 o 
 -11   7   5      133.16      130.00      3.32 o 
 -10   7   5      199.18      199.12      8.50 o 
  -9   7   5      929.90      886.29     19.59 o 
  -8   7   5      205.91      193.99      9.93 o 
  -7   7   5      508.28      470.81     13.72 o 
  -6   7   5      147.90      164.44      8.17 o 
  -5   7   5     1277.53     1197.01     34.51 o 
  -4   7   5       71.96       76.46      5.54 o 
  -3   7   5      290.06      282.98     18.50 o 
  -2   7   5      114.24      125.64      6.82 o 
  -1   7   5      112.07      131.18     12.30 o 
   0   7   5       63.61       78.39      3.83 o 
   1   7   5      457.61      447.84     45.04 o 
   2   7   5      290.34      276.81     24.18 o 
   3   7   5       90.46      114.00      3.39 o 
   4   7   5      591.71      555.97      8.73 o 
   5   7   5       68.63       73.27      2.60 o 
   6   7   5       25.54       25.21      1.63 o 
 -13   8   5        7.70       11.57      2.02 o 
 -12   8   5       19.76       20.54      2.20 o 
 -11   8   5       13.11       14.88      3.67 o 
 -10   8   5      634.36      601.38     10.92 o 
  -9   8   5       91.63       79.71      3.17 o 
  -8   8   5      295.33      302.83     10.06 o 
  -7   8   5      205.90      216.97     16.39 o 
  -6   8   5       17.54       22.19      6.58 o 
  -5   8   5      157.47      137.80      7.70 o 
  -4   8   5     1236.82     1350.83     37.97 o 
  -3   8   5     1052.06     1031.96     29.93 o 
  -2   8   5      537.43      508.72     17.43 o 
  -1   8   5      455.60      458.34     11.33 o 
   0   8   5      134.85      138.79      8.85 o 
   1   8   5       11.45        7.89      1.51 o 
   2   8   5      308.60      294.38      7.49 o 
   3   8   5       47.72       53.59      3.60 o 
   4   8   5       78.73       80.71      4.63 o 
   5   8   5        8.14       10.39      1.57 o 
 -13   9   5      118.46      126.87      4.11 o 
 -12   9   5      185.89      194.07      7.44 o 
 -11   9   5       86.83       77.27      3.40 o 
 -10   9   5      293.29      287.65      5.46 o 
  -9   9   5        0.36        2.94      1.41 o 
  -8   9   5       92.76       82.85      2.74 o 
  -7   9   5      930.26      891.80     19.08 o 
  -6   9   5      189.20      180.68      6.08 o 
  -5   9   5      212.77      221.13      9.37 o 
  -4   9   5      441.51      419.13      9.31 o 
  -3   9   5       92.73      109.92      5.12 o 
  -2   9   5      293.97      338.41      8.81 o 
  -1   9   5       11.03        8.38      1.39 o 
   0   9   5      236.95      261.96      6.63 o 
   1   9   5      242.38      251.74      5.97 o 
   2   9   5      170.79      169.42      5.34 o 
   3   9   5        5.98        4.14      2.41 o 
   4   9   5       64.66       79.35      2.90 o 
 -12  10   5       17.37       17.37      3.44 o 
 -11  10   5        7.51        8.01      1.40 o 
 -10  10   5       22.00       17.65      1.59 o 
  -9  10   5      296.98      292.97      6.12 o 
  -8  10   5      630.31      628.22      8.99 o 
  -7  10   5      196.67      188.73      8.21 o 
  -6  10   5      178.50      177.19      3.71 o 
  -5  10   5      174.84      148.51      4.82 o 
  -4  10   5      654.16      587.13      9.16 o 
  -3  10   5       89.35      110.46      2.96 o 
  -2  10   5      310.38      312.38      5.41 o 
  -1  10   5      243.05      251.47      5.66 o 
   0  10   5       26.64       26.56      1.81 o 
   1  10   5        5.28        8.03      1.26 o 
   2  10   5      260.85      259.67      6.39 o 
   3  10   5        2.98        1.91      1.68 o 
 -12  11   5       46.49       50.24      3.17 o 
 -11  11   5      206.23      212.46      4.03 o 
 -10  11   5        7.06        7.54      1.24 o 
  -9  11   5       85.60       78.33      2.60 o 
  -8  11   5       13.80       14.58      1.53 o 
  -7  11   5      133.31      126.52      3.38 o 
  -6  11   5      278.77      261.38      8.20 o 
  -5  11   5       12.67       13.74      2.69 o 
  -4  11   5      593.19      530.64      8.89 o 
  -3  11   5       47.68       53.99      2.17 o 
  -2  11   5      169.98      167.88      3.93 o 
  -1  11   5        5.37        6.06      1.59 o 
   0  11   5      262.14      287.64      5.15 o 
   1  11   5       25.01       24.67      1.57 o 
 -11  12   5       46.40       48.20      2.82 o 
 -10  12   5       17.32       20.53      1.51 o 
  -9  12   5      185.96      189.66      4.73 o 
  -8  12   5       19.33       20.50      1.91 o 
  -7  12   5       60.63       58.64      3.13 o 
  -6  12   5       22.16       20.04      2.61 o 
  -5  12   5       68.23       74.77      3.89 o 
  -4  12   5       79.03       77.06      2.83 o 
  -3  12   5        5.96        5.11      1.41 o 
  -2  12   5      260.89      268.35      5.73 o 
  -1  12   5       24.76       28.21      1.92 o 
 -10  13   5       82.85       81.52      3.12 o 
  -9  13   5      119.16      120.13      3.48 o 
  -8  13   5        7.79        5.22      1.56 o 
  -7  13   5       69.29       83.68      4.34 o 
  -6  13   5       25.07       22.00      3.66 o 
  -5  13   5        8.29        7.71      3.58 o 
  -4  13   5       65.12       82.48      5.36 o 
  -3  13   5        2.99        2.81      1.54 o 
  -1   1   6     6398.73     6513.39    123.41 o 
   0   1   6    20744.47    22329.65    440.66 o 
   1   1   6     1070.49     1203.28     50.27 o 
  -3   2   6     3044.44     3206.54     73.95 o 
  -2   2   6      920.04      928.16     21.27 o 
  -1   2   6     1078.50     1219.74     38.98 o 
   0   2   6    12454.47    13093.18    323.23 o 
   1   2   6     6128.53     6273.01    139.85 o 
   2   2   6     7078.85     7382.19    164.22 o 
  -5   3   6     2984.70     2799.53     63.35 o 
  -4   3   6     1270.69     1335.35     30.88 o 
  -3   3   6       29.60       73.45      8.88 o 
  -2   3   6     3044.06     3396.72     91.59 o 
  -1   3   6     6126.13     6296.93    210.23 o 
   0   3   6      914.35      951.96     21.86 o 
   1   3   6     2150.51     2331.27     52.86 o 
   2   3   6     4258.79     4690.23    131.98 o 
   3   3   6      540.33      450.89     42.56 o 
  -7   4   6     1086.75     1177.91     22.91 o 
  -6   4   6      789.43      757.76     15.26 o 
  -5   4   6     1073.96     1046.40     78.24 o 
  -4   4   6      911.04      963.95     22.76 o 
  -3   4   6     1275.00     1404.15     52.16 o 
  -1   4   6     2147.95     2363.95     63.68 o 
   0   4   6        5.50        5.30      1.35 o 
   1   4   6      472.68      529.09     24.29 o 
   2   4   6     1603.70     1715.65     37.23 o 
   3   4   6      241.27      281.33      5.62 o 
   4   4   6      250.73      241.99      5.82 o 
  -9   5   6        1.65        1.67      1.51 o 
  -8   5   6      113.43      137.26      6.49 o 
  -7   5   6      420.67      397.88      9.32 o 
  -6   5   6      121.18      143.62      3.99 o 
  -5   5   6       33.65       88.48      3.85 o 
  -4   5   6     1079.19     1089.32     39.79 o 
  -1   5   6      471.05      594.07     23.21 o 
   0   5   6      106.98      100.03      8.98 o 
   1   5   6     1286.63     1359.52     25.98 o 
   2   5   6     1482.65     1537.04     34.18 o 
   3   5   6      373.20      361.35     18.67 o 
   4   5   6      349.46      363.64     21.62 o 
   5   5   6       16.90       21.75      1.54 o 
 -11   6   6      242.31      236.14      4.27 o 
 -10   6   6      121.79      118.34      4.81 o 
  -9   6   6      592.25      537.92     10.46 o 
  -8   6   6      612.14      641.45     14.16 o 
  -7   6   6      232.62      212.09      6.36 o 
  -6   6   6      310.87      268.94      8.20 o 
  -5   6   6      120.99      145.14      5.16 o 
  -4   6   6      782.48      735.80     21.85 o 
  -3   6   6      541.21      508.65     17.89 o 
  -2   6   6     1602.33     1677.36     55.55 o 
  -1   6   6     1295.00     1381.51     30.30 o 
   0   6   6      242.98      294.38      8.11 o 
   1   6   6     1454.72     1415.55     31.96 o 
   2   6   6      955.61      977.73     43.29 o 
   3   6   6       30.35       31.18      2.37 o 
   4   6   6      248.97      234.63      4.30 o 
   5   6   6       53.93       51.17      2.13 o 
   6   6   6        6.73        7.35      1.48 o 
 -13   7   6       76.32       79.26      2.80 o 
 -12   7   6       52.87       62.62      2.74 o 
 -11   7   6       88.37       82.97      3.21 o 
 -10   7   6      397.17      387.44      7.29 o 
  -9   7   6      357.14      301.78     13.01 o 
  -8   7   6     1223.40     1253.55     36.32 o 
  -7   7   6      176.51      120.28      6.09 o 
  -6   7   6      233.34      218.35      9.76 o 
  -5   7   6      420.90      423.21     15.24 o 
  -4   7   6     1089.99     1207.23     33.78 o 
  -3   7   6      241.07      308.97     11.48 o 
  -2   7   6     1478.27     1527.15     42.04 o 
  -1   7   6     1454.13     1470.44     46.26 o 
   0   7   6       62.73       52.32      3.74 o 
   1   7   6      632.12      660.72     38.07 o 
   2   7   6      865.99      866.95     22.83 o 
   3   7   6      551.71      492.46     12.00 o 
   4   7   6       43.64       44.03      2.05 o 
   5   7   6       19.55       17.43      1.57 o 
   6   7   6       54.35       60.20      2.20 o 
 -13   8   6        2.70        4.78      1.39 o 
 -12   8   6      204.67      195.40      5.59 o 
 -11   8   6      191.07      192.44      4.62 o 
 -10   8   6       28.48       31.65      2.25 o 
  -9   8   6      224.53      214.34      5.55 o 
  -8   8   6      195.10      193.68     17.27 o 
  -7   8   6     1225.37     1227.78     29.79 o 
  -6   8   6      609.93      642.78     21.36 o 
  -5   8   6      114.19      126.82      7.47 o 
  -4   8   6      252.61      242.41     10.63 o 
  -3   8   6      373.92      383.06     18.61 o 
  -2   8   6      949.99      945.82     43.05 o 
  -1   8   6      630.71      632.56     25.34 o 
   0   8   6     1613.50     1526.80     36.22 o 
   1   8   6      386.21      388.44      8.21 o 
   2   8   6      189.54      172.57      6.64 o 
   3   8   6       75.95       76.40      2.70 o 
   4   8   6      159.00      165.83      7.31 o 
   5   8   6       33.94       27.81      1.99 o 
 -13   9   6       33.00       43.84      2.52 o 
 -12   9   6      138.17      153.22     19.71 o 
 -11   9   6      102.95       89.82      3.56 o 
 -10   9   6      188.51      198.95      5.04 o 
  -9   9   6      670.94      633.98     15.16 o 
  -8   9   6      223.77      211.03      4.34 o 
  -7   9   6      357.31      344.49      7.34 o 
  -6   9   6      588.78      518.92     12.43 o 
  -5   9   6        1.67        3.83      1.65 o 
  -4   9   6      349.74      342.61     18.95 o 
  -3   9   6       29.55       28.75      2.59 o 
  -2   9   6      863.20      875.62     16.64 o 
  -1   9   6      387.42      382.53      6.34 o 
   0   9   6        0.00        0.65      1.35 o 
   1   9   6      342.52      343.51      7.30 o 
   2   9   6      169.84      179.48     15.26 o 
   3   9   6       28.38       37.99      4.18 o 
   4   9   6       51.36       51.37      2.92 o 
 -12  10   6       88.71       98.07      7.05 o 
 -11  10   6      106.63      103.77      3.32 o 
 -10  10   6       62.21       64.38      2.76 o 
  -9  10   6      188.49      190.84      4.76 o 
  -8  10   6       29.18       33.71      1.91 o 
  -7  10   6      399.38      416.64      6.58 o 
  -6  10   6      121.30      107.63      3.02 o 
  -5  10   6       16.82       21.86      2.35 o 
  -4  10   6      249.85      229.33      4.11 o 
  -3  10   6      552.46      489.37      7.24 o 
  -2  10   6      188.98      164.52      3.76 o 
  -1  10   6      342.14      347.55      5.84 o 
   0  10   6       34.12       32.23      1.95 o 
   1  10   6      137.26      137.28      3.43 o 
   2  10   6      212.51      191.81      7.28 o 
   3  10   6       68.56       71.70      3.86 o 
 -12  11   6      210.59      230.17      8.20 o 
 -11  11   6       78.75       95.11      2.51 o 
 -10  11   6      106.18      109.95      2.90 o 
  -9  11   6      102.63       92.65      2.79 o 
  -8  11   6      192.57      205.79      3.88 o 
  -7  11   6       90.04       90.05      4.53 o 
  -6  11   6      244.89      242.53      6.93 o 
  -5  11   6       54.28       52.91      3.01 o 
  -4  11   6       43.70       46.99      2.65 o 
  -3  11   6       76.46       79.25      4.23 o 
  -2  11   6      168.89      179.84      4.27 o 
  -1  11   6      136.42      139.62      3.53 o 
   0  11   6      195.62      208.07      4.12 o 
   1  11   6        3.39        6.67      1.14 o 
 -11  12   6      212.14      237.18      5.24 o 
 -10  12   6       88.86       99.14      2.63 o 
  -9  12   6      137.18      152.93      4.13 o 
  -8  12   6      204.66      193.25      4.91 o 
  -7  12   6       54.41       68.31      6.78 o 
  -6  12   6        6.99       10.97      2.40 o 
  -5  12   6       19.51       15.28      1.61 o 
  -4  12   6      158.87      176.26      5.24 o 
  -3  12   6       28.95       37.53      2.41 o 
  -2  12   6      212.86      204.70      5.14 o 
  -1  12   6        3.23        9.02      2.09 o 
 -10  13   6       25.97       33.63      2.12 o 
  -9  13   6       33.64       50.35      2.29 o 
  -8  13   6        2.70        2.81      1.48 o 
  -7  13   6       76.28       80.35      4.23 o 
  -6  13   6       54.64       57.61      5.15 o 
  -5  13   6       34.17       36.15      3.90 o 
  -4  13   6       52.29       55.10      2.99 o 
  -3  13   6       68.08       75.39      4.14 o 
  -1   1   7      823.62      907.06     15.84 o 
   0   1   7     4529.81     5083.12    116.02 o 
   1   1   7     2525.43     2714.63     66.35 o 
  -3   2   7      120.14      110.67      5.90 o 
  -2   2   7    10723.49    10510.56    204.29 o 
  -1   2   7     2515.90     2677.73     49.22 o 
   0   2   7     6482.76     6909.15    201.95 o 
   1   2   7      852.59      859.41     39.43 o 
   2   2   7     1652.61     1638.75     41.93 o 
  -5   3   7     1335.03     1488.78     35.34 o 
  -4   3   7      494.39      517.66     12.73 o 
  -3   3   7        2.09        5.17      1.10 o 
  -2   3   7      119.41      102.32      9.40 o 
  -1   3   7      852.49      865.93     33.46 o 
   0   3   7     4523.73     4760.07    105.98 o 
   1   3   7      511.75      524.41     15.50 o 
   2   3   7     2256.96     2355.29    267.82 o 
   3   3   7     1391.71     1514.18     57.62 o 
  -7   4   7      400.94      422.88     14.11 o 
  -6   4   7      908.24      817.97     16.45 o 
  -5   4   7      264.17      322.87     14.72 o 
  -4   4   7     1895.53     1919.65     43.91 o 
  -3   4   7      496.13      545.56     21.69 o 
  -1   4   7      508.98      572.34     22.07 o 
   0   4   7     3774.40     4339.33     96.87 o 
   1   4   7     1615.68     1745.15     40.16 o 
   2   4   7       97.07      139.23     11.73 o 
   3   4   7       74.11       65.42      4.50 o 
   4   4   7       21.33       17.53      1.94 o 
  -9   5   7      454.35      460.08     10.16 o 
  -8   5   7      379.65      327.35     12.95 o 
  -7   5   7       64.93       77.17      5.02 o 
  -6   5   7       55.90       47.45      2.35 o 
  -5   5   7      103.77      110.65      3.99 o 
  -4   5   7      262.73      304.91     13.34 o 
  -1   5   7     1609.66     1837.40     68.36 o 
   0   5   7      113.54      141.17      8.70 o 
   1   5   7      543.13      521.34     11.06 o 
   2   5   7      580.78      608.55     18.09 o 
   3   5   7       28.97       19.84      2.17 o 
   4   5   7      146.36      149.63      8.80 o 
   5   5   7      224.23      206.71      4.32 o 
 -11   6   7       21.33       22.92      1.67 o 
 -10   6   7      426.45      427.24      8.04 o 
  -9   6   7       42.78       39.86      4.52 o 
  -8   6   7       32.44       32.69      6.04 o 
  -7   6   7     1046.65     1063.26     21.72 o 
  -6   6   7       97.44      102.27      5.43 o 
  -5   6   7       56.57       56.18      3.15 o 
  -4   6   7      909.02      825.90     19.83 o 
  -3   6   7     1388.42     1433.17     34.55 o 
  -2   6   7       97.82      145.90     11.97 o 
  -1   6   7      545.15      536.06     27.59 o 
   0   6   7      254.77      269.45      7.59 o 
   1   6   7      759.09      812.90     72.25 o 
   2   6   7      716.73      762.90     18.27 o 
   3   6   7      387.99      367.87      8.08 o 
   4   6   7      137.10      109.36      2.65 o 
   5   6   7      161.55      161.25      5.30 o 
   6   6   7       34.49       39.17      2.13 o 
 -13   7   7       76.18       86.91      2.83 o 
 -12   7   7       74.53       93.00      3.05 o 
 -11   7   7       78.56       79.94      2.41 o 
 -10   7   7      772.62      676.57     12.01 o 
  -9   7   7     1061.01     1011.43     15.24 o 
  -8   7   7      124.09      117.01     12.39 o 
  -7   7   7     1841.65     1853.63     50.96 o 
  -6   7   7     1049.36     1122.60     32.21 o 
  -5   7   7       65.34       91.54     15.55 o 
  -4   7   7      402.80      452.02     44.65 o 
  -3   7   7       74.08       66.84      5.27 o 
  -2   7   7      584.74      619.04     26.08 o 
  -1   7   7      754.67      728.36     30.58 o 
   0   7   7      121.28      108.64      9.27 o 
   1   7   7      393.33      404.28     27.29 o 
   2   7   7       32.63       37.18      2.44 o 
   3   7   7      168.11      136.53      4.02 o 
   4   7   7       46.16       49.60      1.96 o 
   5   7   7      126.66      123.40      3.33 o 
   6   7   7        1.64        0.07      1.06 o 
 -13   8   7       71.30       68.42      2.80 o 
 -12   8   7       10.70       12.77      1.94 o 
 -11   8   7       49.75       53.36      3.64 o 
 -10   8   7       21.35       24.25      1.95 o 
  -9   8   7      292.91      305.58      6.85 o 
  -8   8   7     2293.85     2453.51     55.28 o 
  -7   8   7      122.61      116.03      5.86 o 
  -6   8   7       32.82       42.20      5.10 o 
  -5   8   7      378.66      333.04     31.33 o 
  -4   8   7       21.24       26.82      4.27 o 
  -3   8   7       29.12       23.15      3.88 o 
  -2   8   7      721.74      769.89     24.03 o 
  -1   8   7      392.68      409.94     12.05 o 
   0   8   7        8.58       25.28      3.84 o 
   1   8   7      361.04      371.37      6.58 o 
   2   8   7      224.57      248.52      6.10 o 
   3   8   7      240.57      227.44      4.97 o 
   4   8   7      100.20       92.35      5.38 o 
   5   8   7      134.20      146.01      4.52 o 
 -13   9   7      112.71      125.37      4.87 o 
 -12   9   7       46.07       45.23      4.30 o 
 -11   9   7      162.49      154.27      4.66 o 
 -10   9   7       65.41       74.05      3.50 o 
  -9   9   7     2060.64     1898.34     24.66 o 
  -8   9   7      293.87      311.34      5.20 o 
  -7   9   7     1060.11     1025.61     16.94 o 
  -6   9   7       44.08       51.79      3.50 o 
  -5   9   7      451.74      436.95     12.79 o 
  -4   9   7      147.89      144.81      8.60 o 
  -3   9   7      390.79      361.69      9.39 o 
  -2   9   7       31.87       32.88      3.22 o 
  -1   9   7      362.88      359.79     12.46 o 
   0   9   7       33.37       16.17      1.59 o 
   1   9   7      272.92      252.41      7.83 o 
   2   9   7      405.65      419.20     16.11 o 
   3   9   7      183.23      193.84      7.70 o 
   4   9   7      134.27      139.87      5.20 o 
 -12  10   7        8.74        8.34      2.14 o 
 -11  10   7       21.86       22.22      2.09 o 
 -10  10   7       86.83      109.71      3.12 o 
  -9  10   7       65.52       69.70      3.54 o 
  -8  10   7       21.17       23.71      1.59 o 
  -7  10   7      769.77      696.49      9.31 o 
  -6  10   7      425.43      445.77      7.01 o 
  -5  10   7      223.34      210.00      5.91 o 
  -4  10   7      136.36      107.27      3.10 o 
  -3  10   7      166.61      140.32      3.18 o 
  -2  10   7      221.43      247.23      4.72 o 
  -1  10   7      270.30      252.63      4.79 o 
   0  10   7      147.87      141.52      3.33 o 
   1  10   7       72.34       81.99      4.49 o 
   2  10   7        2.17        5.71      1.19 o 
   3  10   7      135.76      124.28      5.14 o 
 -12  11   7       68.49       78.88      6.83 o 
 -11  11   7      356.38      358.64      5.81 o 
 -10  11   7       22.67       22.61      1.57 o 
  -9  11   7      161.83      167.18      6.01 o 
  -8  11   7       49.92       46.86      2.20 o 
  -7  11   7       78.64       82.65      2.73 o 
  -6  11   7       20.81       21.43      2.55 o 
  -5  11   7      161.04      178.90      5.00 o 
  -4  11   7       45.60       43.44      2.38 o 
  -3  11   7      243.55      242.19      4.56 o 
  -2  11   7      403.90      416.73      7.19 o 
  -1  11   7       72.84       85.38      2.65 o 
   0  11   7      545.39      518.55      8.04 o 
   1  11   7      168.24      169.31      3.93 o 
 -11  12   7       68.54       69.93      2.83 o 
 -10  12   7        8.94       12.66      1.18 o 
  -9  12   7       46.47       51.12      5.41 o 
  -8  12   7       10.94       14.67      2.09 o 
  -7  12   7       74.82       93.99      4.44 o 
  -6  12   7       34.58       38.41      3.20 o 
  -5  12   7      125.86      113.13      4.84 o 
  -4  12   7       99.70       85.82      3.41 o 
  -3  12   7      181.96      165.49      4.28 o 
  -2  12   7        2.16        5.42      1.27 o 
  -1  12   7      167.36      164.60      5.43 o 
 -10  13   7       77.09       87.82      3.73 o 
  -9  13   7      112.81      130.03      4.43 o 
  -8  13   7       71.28       66.84      3.85 o 
  -7  13   7       75.74       73.96      4.52 o 
  -6  13   7        1.66       -0.27      2.52 o 
  -5  13   7      134.25      148.07      5.40 o 
  -4  13   7      134.46      138.84      4.29 o 
  -3  13   7      134.72      139.95      6.70 o 
  -1   1   8     5270.70     4892.17     94.79 o 
   0   1   8       29.23       62.44      2.26 o 
   1   1   8     1026.21     1012.97     41.09 o 
  -3   2   8     3294.28     3710.68     83.19 o 
  -2   2   8      106.56      136.94      3.84 o 
  -1   2   8     1020.94      992.05     33.00 o 
   0   2   8     2239.97     2400.00     79.36 o 
   1   2   8     1493.83     1516.24     43.71 o 
   2   2   8     1444.23     1463.44     35.43 o 
  -5   3   8     1447.12     1622.84     37.48 o 
  -4   3   8      198.75      259.36      7.01 o 
  -3   3   8        4.62       10.91      1.35 o 
  -2   3   8     3307.01     3770.72    175.00 o 
  -1   3   8     1496.98     1527.39     34.23 o 
   0   3   8      557.05      552.30     13.20 o 
   1   3   8     1360.68     1494.18     34.69 o 
   2   3   8      330.97      345.36     25.74 o 
   3   3   8      492.82      501.01     40.78 o 
  -7   4   8     1100.32     1188.31     23.09 o 
  -6   4   8      124.65      139.69      6.82 o 
  -5   4   8      505.27      490.03     12.50 o 
  -4   4   8      504.57      459.13     17.11 o 
  -3   4   8      199.63      252.09     14.76 o 
  -1   4   8     1361.72     1536.82     55.57 o 
   0   4   8     4389.43     4845.91    108.15 o 
   1   4   8     1400.41     1468.07     62.62 o 
   2   4   8     1534.92     1541.49     33.68 o 
   3   4   8     2238.31     2130.76     32.47 o 
   4   4   8      200.70      191.87      5.09 o 
  -9   5   8       88.55       85.65      5.83 o 
  -8   5   8     1113.47     1118.42     22.44 o 
  -7   5   8      424.42      423.14      8.90 o 
  -6   5   8     1849.23     1919.89     32.33 o 
  -5   5   8      133.29      176.22      5.12 o 
  -4   5   8      497.78      480.11     17.94 o 
  -1   5   8     1399.84     1477.72     38.98 o 
   0   5   8      615.39      680.55     19.72 o 
   1   5   8      449.16      435.00     13.73 o 
   2   5   8      167.33      141.86      4.48 o 
   3   5   8      271.82      284.59     11.26 o 
   4   5   8      400.44      421.65      8.43 o 
   5   5   8      202.66      206.40      5.73 o 
 -11   6   8       91.45      109.55      2.70 o 
 -10   6   8      199.22      214.15      3.90 o 
  -9   6   8      562.18      535.31     10.09 o 
  -8   6   8      212.82      268.09     20.22 o 
  -7   6   8     1085.83     1056.58     21.53 o 
  -6   6   8     1332.66     1292.89     29.45 o 
  -5   6   8     1848.41     1908.42     50.80 o 
  -4   6   8      123.08      135.12      7.83 o 
  -3   6   8      489.59      529.92     21.04 o 
  -2   6   8     1526.01     1521.30     33.71 o 
  -1   6   8      453.00      449.11     19.95 o 
   0   6   8        3.37        8.90      1.73 o 
   1   6   8       13.45       14.31      2.09 o 
   2   6   8      592.02      605.72     15.18 o 
   3   6   8       77.81       76.90      3.01 o 
   4   6   8      139.10      134.81      4.90 o 
   5   6   8       83.49       77.48      3.77 o 
   6   6   8       25.15       30.27      1.93 o 
 -13   7   8      143.03      139.05      3.57 o 
 -12   7   8       73.66       79.77      3.03 o 
 -11   7   8      161.01      159.06      3.29 o 
 -10   7   8       81.58       90.80      2.80 o 
  -9   7   8      455.28      454.58      7.88 o 
  -8   7   8      968.08      912.59     19.72 o 
  -7   7   8       52.81       70.08      6.21 o 
  -6   7   8     1089.26     1038.27     30.51 o 
  -5   7   8      424.70      450.25     18.71 o 
  -4   7   8     1101.49     1191.44     34.00 o 
  -3   7   8     2242.07     2184.88     57.97 o 
  -2   7   8      167.53      154.42      9.43 o 
  -1   7   8       13.54       15.77      4.33 o 
   0   7   8      291.32      266.00     15.49 o 
   1   7   8      318.18      320.41     11.70 o 
   2   7   8      719.78      613.88     13.06 o 
   3   7   8       38.45       41.24      1.91 o 
   4   7   8        6.24        5.09      1.03 o 
   5   7   8       10.33       11.53      1.45 o 
   6   7   8       33.38       36.28      1.74 o 
 -13   8   8      133.04      151.49      6.67 o 
 -12   8   8       63.22       72.46      3.19 o 
 -11   8   8      115.01      109.32      5.63 o 
 -10   8   8       91.19       93.22      4.27 o 
  -9   8   8      300.96      296.84      7.18 o 
  -8   8   8      245.50      252.18     12.68 o 
  -7   8   8      968.99      950.40     23.58 o 
  -6   8   8      211.05      233.86     10.70 o 
  -5   8   8     1114.99     1171.97     33.93 o 
  -4   8   8      200.14      194.75     13.82 o 
  -3   8   8      271.05      313.76     33.36 o 
  -2   8   8      590.02      647.58     28.83 o 
  -1   8   8      319.76      305.24     14.88 o 
   0   8   8      535.18      539.18     14.95 o 
   1   8   8      263.60      254.30      8.19 o 
   2   8   8        6.33        8.78      1.94 o 
   3   8   8       93.08       89.61      3.84 o 
   4   8   8       10.03        9.04      1.82 o 
   5   8   8      125.28      143.27      3.55 o 
 -13   9   8      158.55      166.39      4.88 o 
 -12   9   8        9.49       10.73      1.88 o 
 -11   9   8       63.78       72.60     12.51 o 
 -10   9   8      207.84      195.16      4.94 o 
  -9   9   8      241.10      227.13      4.83 o 
  -8   9   8      299.40      288.92      6.99 o 
  -7   9   8      455.53      437.35     10.69 o 
  -6   9   8      563.99      549.77     12.87 o 
  -5   9   8       89.08       92.92      4.17 o 
  -4   9   8      401.06      414.57      9.28 o 
  -3   9   8       76.44       75.72      4.48 o 
  -2   9   8      717.53      650.53     13.14 o 
  -1   9   8      260.86      247.50      7.05 o 
   0   9   8       81.96       64.08      2.67 o 
   1   9   8      210.55      209.01      4.89 o 
   2   9   8      102.06      102.75      3.61 o 
   3   9   8       74.89       73.15      3.47 o 
   4   9   8      108.18      118.87      3.47 o 
 -12  10   8       61.43       74.06      3.25 o 
 -11  10   8       88.68       87.68      3.66 o 
 -10  10   8      104.45      107.98      3.08 o 
  -9  10   8      207.82      200.17      4.12 o 
  -8  10   8       91.81       96.33      2.70 o 
  -7  10   8       83.34       82.44      2.59 o 
  -6  10   8      200.72      206.89      4.56 o 
  -5  10   8      202.94      187.88      6.92 o 
  -4  10   8      138.65      140.84      3.42 o 
  -3  10   8       38.63       42.56      2.02 o 
  -2  10   8        6.46        9.76      1.33 o 
  -1  10   8      211.35      213.52      4.28 o 
   0  10   8      177.04      159.59      3.82 o 
   1  10   8      133.93      146.03      3.55 o 
   2  10   8       67.91       74.07      2.38 o 
   3  10   8       15.89        8.73      2.42 o 
 -12  11   8       65.29       59.55      3.25 o 
 -11  11   8       21.16       26.47      1.54 o 
 -10  11   8       89.49       93.66      2.71 o 
  -9  11   8       63.47       69.90      5.47 o 
  -8  11   8      113.96      111.86      4.14 o 
  -7  11   8      163.26      160.60      3.65 o 
  -6  11   8       91.77      113.06      4.18 o 
  -5  11   8       83.27       70.09      3.16 o 
  -4  11   8        6.43        4.34      1.34 o 
  -3  11   8       92.77       88.34      2.43 o 
  -2  11   8      102.07       95.35      4.04 o 
  -1  11   8      133.84      153.05      3.99 o 
   0  11   8       76.74      115.14      2.84 o 
   1  11   8      233.01      233.98      4.89 o 
 -11  12   8       65.67       68.30      3.28 o 
 -10  12   8       62.80       73.05      2.20 o 
  -9  12   8        9.76       10.12      1.52 o 
  -8  12   8       63.85       72.90      2.94 o 
  -7  12   8       73.42       67.59      4.42 o 
  -6  12   8       25.34       30.24      2.55 o 
  -5  12   8       10.11       14.08      1.96 o 
  -4  12   8        9.91       14.58      1.43 o 
  -3  12   8       75.09       79.30      2.72 o 
  -2  12   8       68.19       82.70      4.32 o 
  -1  12   8      232.71      210.45     10.63 o 
 -10  13   8       56.55       65.48      4.31 o 
  -9  13   8      158.78      159.75      4.02 o 
  -8  13   8      131.99      143.52      6.52 o 
  -7  13   8      141.17      139.62      4.91 o 
  -6  13   8       34.04       29.97      4.02 o 
  -5  13   8      125.55      132.77      4.24 o 
  -4  13   8      106.75      103.11      4.89 o 
  -3  13   8       15.87       14.34      2.54 o 
   0   0   9     4406.91     4813.35    190.40 o 
  -1   1   9      490.30      580.62     11.87 o 
   0   1   9      973.30      965.64     19.26 o 
   1   1   9      188.08      178.96     14.41 o 
  -3   2   9      482.25      394.08     16.53 o 
  -2   2   9      701.33      596.51     14.13 o 
  -1   2   9      183.95      172.45     10.56 o 
   0   2   9      138.16      146.34      5.34 o 
   1   2   9       55.12       60.97      7.14 o 
   2   2   9     2106.80     2196.50     52.35 o 
  -5   3   9      354.10      410.11     27.42 o 
  -4   3   9      424.87      410.78     10.60 o 
  -3   3   9    12535.89    12048.67    233.62 o 
  -2   3   9      485.17      404.25     37.29 o 
  -1   3   9       55.06       58.49      8.14 o 
   0   3   9      582.02      555.81     13.37 o 
   1   3   9     2978.48     3002.17     86.89 o 
   2   3   9     4577.03     4841.55    136.59 o 
   3   3   9      855.52      823.07     16.52 o 
  -7   4   9      142.97      137.82      4.20 o 
  -6   4   9       35.43       45.89      2.26 o 
  -5   4   9      102.10      105.45      3.72 o 
  -4   4   9     6910.63     7060.19    190.54 o 
  -3   4   9      423.88      421.16     12.60 o 
  -2   4   9     2111.60     2182.13     86.35 o 
  -1   4   9     2993.19     3156.33    101.78 o 
   0   4   9     4021.55     4350.07     97.39 o 
   1   4   9     1362.74     1357.04     27.00 o 
   2   4   9      100.02       83.90      3.27 o 
   3   4   9      334.91      335.80     16.49 o 
   4   4   9      219.56      196.18      4.88 o 
  -9   5   9       82.97       95.74      4.22 o 
  -8   5   9      120.71       98.51      3.78 o 
  -7   5   9      528.79      553.74     11.04 o 
  -6   5   9       40.27       64.85      9.73 o 
  -5   5   9      911.35      866.37     17.74 o 
  -4   5   9      103.32      116.61      4.27 o 
  -1   5   9     1355.33     1358.82     36.25 o 
   0   5   9        0.00        6.46      1.92 o 
   1   5   9     1158.77     1168.35     22.55 o 
   2   5   9       67.83       82.72      3.32 o 
   3   5   9     1737.96     1765.36     30.00 o 
   4   5   9       32.39       35.62      2.30 o 
   5   5   9      252.34      237.77      3.96 o 
 -11   6   9      161.30      154.64      3.00 o 
 -10   6   9      224.41      232.31      4.11 o 
  -9   6   9       51.61       48.20      2.73 o 
  -8   6   9     1951.26     1988.24     44.27 o 
  -7   6   9      774.57      746.23     20.49 o 
  -6   6   9     1348.44     1306.44     29.79 o 
  -5   6   9       40.13       66.77      7.39 o 
  -4   6   9       34.74       36.86      3.15 o 
  -3   6   9      859.60      848.00     20.08 o 
  -2   6   9      100.32       96.13     17.86 o 
  -1   6   9     1162.22     1160.78     45.58 o 
   0   6   9       95.29      102.04      4.40 o 
   1   6   9      421.31      424.86     12.60 o 
   2   6   9      163.19      144.75      5.57 o 
   3   6   9      187.13      221.35      9.30 o 
   4   6   9      485.23      457.08      6.23 o 
   5   6   9       43.93       43.82      1.75 o 
   6   6   9       18.38       20.75      1.52 o 
 -13   7   9       97.75      108.45      3.64 o 
 -12   7   9      150.75      146.16      3.35 o 
 -11   7   9       72.89       78.56      2.48 o 
 -10   7   9       63.84       64.91      2.48 o 
  -9   7   9      228.36      198.35      3.96 o 
  -8   7   9      220.32      214.61      8.38 o 
  -7   7   9      201.33      244.08     10.91 o 
  -6   7   9      770.54      780.06     24.23 o 
  -5   7   9      529.61      541.92     18.00 o 
  -4   7   9      146.18      141.67      8.27 o 
  -3   7   9      336.42      328.27     21.43 o 
  -2   7   9       69.10       81.52      4.68 o 
  -1   7   9      421.56      450.45     21.17 o 
   0   7   9      404.81      360.38     19.15 o 
   1   7   9      113.63      105.49     13.60 o 
   2   7   9       85.22       70.18      2.21 o 
   3   7   9      106.83      124.07      3.46 o 
   4   7   9       15.60       16.89      1.46 o 
   5   7   9       99.52      109.96      3.27 o 
   6   7   9       56.72       57.07      4.28 o 
 -13   8   9       86.73      106.57      3.39 o 
 -12   8   9      132.51      141.19      4.80 o 
 -11   8   9      103.59      105.14      3.65 o 
 -10   8   9       67.03       65.52      2.73 o 
  -9   8   9       94.60       91.28      3.01 o 
  -8   8   9      572.63      565.98     11.62 o 
  -7   8   9      222.46      225.39     11.75 o 
  -6   8   9     1947.96     1943.32     53.49 o 
  -5   8   9      120.78      101.09      6.84 o 
  -4   8   9      223.05      204.57      9.68 o 
  -3   8   9     1744.36     1775.93     48.99 o 
  -2   8   9      162.99      158.52      8.38 o 
  -1   8   9      113.50      118.48      6.17 o 
   0   8   9       56.34       52.36      2.90 o 
   1   8   9      285.99      242.73      9.73 o 
   2   8   9       74.00       83.33      4.66 o 
   3   8   9       95.89      104.30      2.90 o 
   4   8   9       78.51       89.08      3.58 o 
   5   8   9       48.76       47.48      2.37 o 
 -13   9   9       76.37       83.26      4.08 o 
 -12   9   9      130.83      140.54      5.66 o 
 -11   9   9      247.12      227.22     10.86 o 
 -10   9   9      121.97      127.33      6.89 o 
  -9   9   9        0.40        4.38      1.22 o 
  -8   9   9       93.11       90.89      3.40 o 
  -7   9   9      226.98      192.11      4.18 o 
  -6   9   9       52.35       52.62      3.48 o 
  -5   9   9       83.20      104.00      4.45 o 
  -4   9   9       32.78       35.06      3.20 o 
  -3   9   9      185.61      218.04     14.89 o 
  -2   9   9       85.68       74.60      2.45 o 
  -1   9   9      288.85      240.96      4.31 o 
   0   9   9        2.42        2.96      1.16 o 
   1   9   9       17.88       27.23      2.05 o 
   2   9   9       11.24       17.38      1.87 o 
   3   9   9        6.20       12.20      1.68 o 
   4   9   9       13.55       15.59      1.53 o 
 -12  10   9       55.18       58.40      3.94 o 
 -11  10   9       18.21       22.16      2.55 o 
 -10  10   9       28.67       24.05      1.69 o 
  -9  10   9      122.58      136.73      4.28 o 
  -8  10   9       67.08       62.85      2.22 o 
  -7  10   9       64.40       71.65      4.67 o 
  -6  10   9      224.50      236.58      4.64 o 
  -5  10   9      252.26      246.70      6.53 o 
  -4  10   9      480.47      456.55      6.78 o 
  -3  10   9      105.70      122.25      3.21 o 
  -2  10   9       75.79       92.91      3.53 o 
  -1  10   9       17.36       25.77      1.72 o 
   0  10   9      260.37      231.16      4.55 o 
   1  10   9       11.24       16.05      2.11 o 
   2  10   9       26.15       23.95      1.48 o 
 -12  11   9      113.23      113.64      8.17 o 
 -11  11   9       71.76       68.00      2.21 o 
 -10  11   9       17.65       19.37      1.55 o 
  -9  11   9      247.44      235.05      4.60 o 
  -8  11   9      104.32      115.71      3.22 o 
  -7  11   9       73.32       64.27      2.39 o 
  -6  11   9      161.60      150.28      4.79 o 
  -5  11   9       43.98       41.42      2.53 o 
  -4  11   9       15.62       15.45      1.56 o 
  -3  11   9       96.63      106.91      2.62 o 
  -2  11   9       11.37       16.58      1.40 o 
  -1  11   9       11.01       14.46      1.28 o 
   0  11   9        1.06        2.61      0.96 o 
   1  11   9       78.84       74.85      3.25 o 
 -11  12   9      113.23      117.06      3.77 o 
 -10  12   9       54.35       51.83      1.89 o 
  -9  12   9      130.44      139.15      3.82 o 
  -8  12   9      131.44      136.71      3.93 o 
  -7  12   9      149.19      152.47      4.28 o 
  -6  12   9       18.11       22.26      2.33 o 
  -5  12   9      100.06      109.12      4.00 o 
  -4  12   9       77.69       88.50      2.68 o 
  -3  12   9        6.38        7.67      2.22 o 
  -2  12   9       25.60       24.34      1.58 o 
  -1  12   9       79.89       81.33      3.60 o 
  -9  13   9       75.72       80.07      3.87 o 
  -8  13   9       86.16      106.72      3.80 o 
  -7  13   9       96.49      110.11      3.88 o 
  -6  13   9       56.91       59.04      3.52 o 
  -5  13   9       48.30       48.91      2.21 o 
  -4  13   9       13.67       19.15      2.22 o 
  -3  13   9       20.42       26.69      3.00 o 
  -1   1  10       35.26       17.53      1.28 o 
   0   1  10     1160.06     1217.65     24.21 o 
   1   1  10      941.91     1102.39     22.42 o 
  -3   2  10     1291.94     1260.79     29.52 o 
  -2   2  10        0.80        8.19      1.05 o 
  -1   2  10      950.23     1110.83     29.16 o 
   0   2  10     1045.16      993.54     29.04 o 
   1   2  10      361.54      338.86     10.93 o 
   2   2  10      621.71      658.00     21.86 o 
  -5   3  10     3403.91     3527.93     76.84 o 
  -4   3  10     2224.91     2079.26     47.55 o 
  -3   3  10     3703.40     3624.60     81.27 o 
  -2   3  10     1300.80     1305.32     37.10 o 
  -1   3  10      358.01      326.77      8.18 o 
   0   3  10      200.20      163.06      4.76 o 
   1   3  10     1081.38     1188.68    101.50 o 
   2   3  10      752.91      726.79     29.77 o 
   3   3  10       39.30       40.44      4.77 o 
  -7   4  10      188.53      173.44      4.88 o 
  -6   4  10      448.21      454.55      7.68 o 
  -5   4  10      686.60      725.82     15.11 o 
  -4   4  10      695.15      624.62     18.70 o 
  -2   4  10      620.99      716.39     28.28 o 
  -1   4  10     1078.98     1176.08     31.85 o 
   0   4  10       53.51       75.57      2.99 o 
   1   4  10     1101.41     1209.23     48.99 o 
   2   4  10      368.32      316.19      6.59 o 
   3   4  10       28.31       45.22      2.59 o 
   4   4  10      189.21      176.82      4.61 o 
  -9   5  10     1157.79     1100.58     17.49 o 
  -8   5  10       65.70       63.00      3.46 o 
  -7   5  10      503.82      511.55     12.29 o 
  -6   5  10     1872.72     1848.04     31.63 o 
  -5   5  10      382.52      339.96      8.26 o 
  -4   5  10      684.31      704.93     17.04 o 
  -3   5  10     3403.39     3123.84    112.63 o 
  -2   5  10      747.05      784.51     31.49 o 
  -1   5  10     1105.19     1175.85     33.19 o 
   0   5  10      936.14      893.29     20.25 o 
   1   5  10      477.48      499.66     17.36 o 
   2   5  10        0.78        9.15      1.55 o 
   3   5  10      320.49      291.54     10.15 o 
   4   5  10      338.60      342.43      7.72 o 
   5   5  10      325.89      282.46      4.50 o 
 -11   6  10       42.34       42.64      1.74 o 
 -10   6  10      561.06      544.59      7.72 o 
  -9   6  10       59.87       62.75      2.79 o 
  -8   6  10      547.15      604.48     13.82 o 
  -7   6  10      143.08      146.63      5.99 o 
  -6   6  10      184.70      205.70      7.01 o 
  -5   6  10     1865.59     1795.98     44.85 o 
  -4   6  10      447.44      453.16     12.30 o 
  -3   6  10       39.96       38.85      3.80 o 
  -2   6  10      364.66      312.31      9.25 o 
  -1   6  10      476.34      450.19     21.45 o 
   0   6  10      607.83      644.20     15.43 o 
   1   6  10        3.26        4.52      1.65 o 
   2   6  10      100.05       99.99      5.21 o 
   3   6  10     1639.42     1587.85     20.09 o 
   4   6  10       39.19       38.62      1.87 o 
   5   6  10       90.46       85.18      2.43 o 
   6   6  10      161.15      160.76      3.45 o 
 -13   7  10        2.86        4.74      1.84 o 
 -12   7  10        2.23        5.46      1.29 o 
 -11   7  10      118.34      119.31      2.67 o 
 -10   7  10      554.68      549.44      7.69 o 
  -9   7  10      124.91      116.61      4.46 o 
  -8   7  10     1452.26     1384.47     27.99 o 
  -7   7  10      180.93      180.09      9.16 o 
  -6   7  10      141.71      152.52      8.58 o 
  -5   7  10      504.93      500.52     16.73 o 
  -4   7  10      188.90      180.10      8.55 o 
  -3   7  10       27.45       39.92      4.53 o 
  -2   7  10        0.70        9.56      3.77 o 
  -1   7  10        3.43        7.08      4.80 o 
   0   7  10     1031.72     1056.34     49.32 o 
   1   7  10      380.03      398.29     25.81 o 
   2   7  10     1088.79     1036.47     13.07 o 
   3   7  10      227.27      230.68      3.59 o 
   4   7  10      254.36      273.32      4.57 o 
   5   7  10        2.62        2.33      1.44 o 
   6   7  10       29.69       30.64      1.71 o 
 -13   8  10        5.86       11.64      1.50 o 
 -12   8  10       94.78      106.32      6.04 o 
 -11   8  10       38.25       27.51      3.78 o 
 -10   8  10       34.25       32.92      3.26 o 
  -9   8  10      214.53      244.49      7.54 o 
  -8   8  10      216.34      179.15      6.21 o 
  -7   8  10     1450.36     1390.25     28.37 o 
  -6   8  10      552.29      617.70     20.40 o 
  -5   8  10       64.92       60.53      5.94 o 
  -4   8  10      189.46      171.09      8.93 o 
  -3   8  10      318.77      276.30     16.04 o 
  -2   8  10       98.23       96.39      5.78 o 
  -1   8  10      377.64      361.41      8.69 o 
   0   8  10       35.51       28.59      2.27 o 
   1   8  10      347.41      309.67      5.94 o 
   2   8  10      133.68      146.83      3.41 o 
   3   8  10       11.18       11.34      1.53 o 
   4   8  10       81.74       92.59      2.84 o 
   5   8  10      105.15      102.68      2.85 o 
 -13   9  10       28.48       40.69      4.91 o 
 -12   9  10       11.19       11.58      2.23 o 
 -11   9  10       48.07       47.49      4.46 o 
 -10   9  10      247.19      250.06      5.59 o 
  -9   9  10       58.00       62.83      3.41 o 
  -8   9  10      216.04      239.90      4.54 o 
  -7   9  10      127.34      125.11      3.33 o 
  -6   9  10       61.02       49.48      2.89 o 
  -5   9  10     1164.07     1170.80     23.62 o 
  -4   9  10      335.94      323.85      8.61 o 
  -3   9  10     1640.64     1582.92     24.90 o 
  -2   9  10     1087.80     1016.14     12.50 o 
  -1   9  10      347.07      311.20      5.70 o 
   0   9  10        2.92        0.80      1.02 o 
   1   9  10       59.54       54.22      3.70 o 
   2   9  10       71.48       82.14      6.59 o 
   3   9  10      331.45      313.54      7.11 o 
   4   9  10        6.90        6.24      1.93 o 
 -12  10  10       47.61       48.63      2.71 o 
 -11  10  10       34.89       30.20      2.12 o 
 -10  10  10      135.26      158.65      4.00 o 
  -9  10  10      247.17      247.13      4.38 o 
  -8  10  10       33.82       28.73      2.13 o 
  -7  10  10      552.17      528.99     10.48 o 
  -6  10  10      561.70      524.21      8.01 o 
  -5  10  10      327.59      293.97      7.27 o 
  -4  10  10       39.40       35.41      1.81 o 
  -3  10  10      228.02      228.11      4.15 o 
  -2  10  10      134.67      154.95      3.25 o 
  -1  10  10       59.83       59.03      2.35 o 
   0  10  10       93.03       98.07      2.85 o 
   1  10  10       60.60       64.53      2.37 o 
   2  10  10       19.40       24.67      1.63 o 
 -12  11  10       45.97       51.87      2.84 o 
 -11  11  10        0.58        0.64      0.89 o 
 -10  11  10       34.83       32.39      1.70 o 
  -9  11  10       47.66       48.08      2.68 o 
  -8  11  10       39.23       31.39      1.91 o 
  -7  11  10      120.52      128.88      3.17 o 
  -6  11  10       43.22       47.68      3.26 o 
  -5  11  10       92.29       96.80      3.62 o 
  -4  11  10      251.50      275.38      5.80 o 
  -3  11  10       11.89       12.70      1.20 o 
  -2  11  10       69.88       71.42      2.39 o 
  -1  11  10       61.45       62.62      2.15 o 
   0  11  10      217.00      233.29      4.10 o 
   1  11  10       16.25       15.92      1.77 o 
 -11  12  10       46.20       60.02      4.58 o 
 -10  12  10       46.81       52.25      2.94 o 
  -9  12  10       11.21       12.04      1.52 o 
  -8  12  10       96.36      111.66      3.22 o 
  -7  12  10        2.13        3.91      1.48 o 
  -6  12  10      161.39      167.34      5.10 o 
  -5  12  10        2.42        5.79      3.68 o 
  -4  12  10       81.83       94.77      2.73 o 
  -3  12  10      327.86      327.58      6.11 o 
  -2  12  10       19.27       24.51      1.60 o 
  -1  12  10       16.18       14.41      1.44 o 
  -9  13  10       28.92       38.57      1.94 o 
  -8  13  10        5.74       12.41      1.71 o 
  -7  13  10        2.81        1.49      1.37 o 
  -6  13  10       29.87       35.20      2.39 o 
  -5  13  10      103.80      100.91      3.04 o 
  -4  13  10        6.59        7.12      2.22 o 
  -1   1  11        1.46       28.92      2.66 o 
   0   1  11      508.30      615.11     14.36 o 
   1   1  11     1201.28     1265.10     28.95 o 
  -3   2  11     6173.01     6697.08    154.44 o 
  -2   2  11     2018.48     2306.94     52.14 o 
  -1   2  11     1199.39     1206.29     24.01 o 
   0   2  11     1375.14     1574.11     45.29 o 
   1   2  11     2315.45     2718.96     76.25 o 
   2   2  11     2846.83     2891.14     65.18 o 
  -5   3  11     1852.05     1745.17     46.84 o 
  -4   3  11      380.75      468.06     29.00 o 
  -3   3  11     1404.18     1417.55     51.33 o 
  -2   3  11     6177.25     7056.95    272.62 o 
  -1   3  11     2320.83     2673.01     60.47 o 
   0   3  11     3359.55     3806.10     85.27 o 
   1   3  11     7114.91     7407.79    210.35 o 
   2   3  11     1374.65     1353.05     51.70 o 
   3   3  11      196.25      174.86      7.14 o 
  -7   4  11      187.89      186.82     15.29 o 
  -6   4  11      446.21      408.40      7.15 o 
  -5   4  11      272.01      234.44      8.81 o 
  -4   4  11     1815.49     1981.12     55.04 o 
  -2   4  11     2860.30     2783.03    114.02 o 
  -1   4  11     7122.81     7518.04    199.56 o 
   0   4  11     2327.46     2481.32     56.27 o 
   1   4  11      195.83      162.80      5.60 o 
   2   4  11     1461.02     1456.53     34.47 o 
   3   4  11      542.44      516.91     10.21 o 
   4   4  11      232.47      199.25      5.01 o 
  -9   5  11      280.62      309.45      9.08 o 
  -8   5  11      200.85      244.21      6.33 o 
  -7   5  11      102.96       90.14      5.86 o 
  -6   5  11      595.54      574.75     11.49 o 
  -5   5  11        4.15       14.12      1.67 o 
  -4   5  11      274.88      255.88      9.65 o 
  -3   5  11     1841.51     1831.28     68.05 o 
  -2   5  11     1356.02     1161.69     44.75 o 
  -1   5  11      195.62      162.90      9.51 o 
   0   5  11      102.80       89.91      5.54 o 
   1   5  11     1127.84     1124.31     24.46 o 
   2   5  11       60.84       82.22      4.95 o 
   3   5  11      372.95      381.10      7.73 o 
   4   5  11      465.62      447.58     14.39 o 
   5   5  11      647.51      568.56      6.96 o 
 -11   6  11       76.16       83.53      2.15 o 
 -10   6  11       36.14       32.37      1.78 o 
  -9   6  11      514.54      437.20      9.94 o 
  -8   6  11      640.65      656.44     13.20 o 
  -7   6  11      385.09      393.84     14.54 o 
  -6   6  11      502.90      506.19     11.76 o 
  -5   6  11      592.22      582.15     15.22 o 
  -4   6  11      449.35      425.28     11.67 o 
  -3   6  11      199.17      184.54     11.00 o 
  -2   6  11     1447.62     1440.48     33.47 o 
  -1   6  11     1128.74     1148.84     33.14 o 
   0   6  11        1.21        2.54      1.45 o 
   1   6  11      108.04      108.51      6.47 o 
   2   6  11      265.53      249.09      7.01 o 
   3   6  11      159.64      146.71      3.03 o 
   4   6  11       77.84       89.44      3.37 o 
   5   6  11        4.13        2.91      1.10 o 
   6   6  11       57.50       55.27      3.40 o 
 -13   7  11       94.87       95.91      3.88 o 
 -12   7  11      192.56      200.23      4.07 o 
 -11   7  11       53.25       59.86      2.12 o 
 -10   7  11      830.69      763.44     10.09 o 
  -9   7  11     1029.85      942.14     12.01 o 
  -8   7  11       21.66       27.95      6.68 o 
  -7   7  11        0.46        1.33      2.45 o 
  -6   7  11      382.81      351.83     20.53 o 
  -5   7  11      103.04      113.00      8.46 o 
  -4   7  11      186.18      207.92     19.35 o 
  -3   7  11      541.95      528.11     14.19 o 
  -2   7  11       59.76       84.43     14.19 o 
  -1   7  11      109.71      108.47      9.74 o 
   0   7  11      148.23      160.13      8.75 o 
   1   7  11      205.87      203.68      7.59 o 
   2   7  11      257.04      258.23      6.04 o 
   3   7  11       83.06       60.11      2.09 o 
   4   7  11       50.29       58.98      2.80 o 
   5   7  11        3.43        3.23      1.13 o 
   6   7  11       59.56       74.73      2.74 o 
 -13   8  11      149.00      167.86      9.01 o 
 -12   8  11       45.77       51.23      3.06 o 
 -11   8  11      129.61      118.42      4.24 o 
 -10   8  11      323.62      311.42      6.55 o 
  -9   8  11       74.99       86.13      3.22 o 
  -8   8  11       18.97       32.34      2.22 o 
  -7   8  11       21.48       24.08      2.72 o 
  -6   8  11      645.53      681.35     24.67 o 
  -5   8  11      199.86      244.05     19.89 o 
  -4   8  11      230.34      190.31     13.57 o 
  -3   8  11      373.36      379.05     14.35 o 
  -2   8  11      268.80      236.58      6.79 o 
  -1   8  11      208.34      207.49      6.01 o 
   0   8  11      185.63      176.98      4.29 o 
   1   8  11      239.40      210.16      5.22 o 
   2   8  11       99.53       97.29      3.60 o 
   3   8  11       64.92       59.25      2.51 o 
   4   8  11        4.40        1.68      1.10 o 
   5   8  11      136.00      146.28      4.96 o 
 -13   9  11       15.37       11.55      3.57 o 
 -12   9  11       64.18       58.08      5.76 o 
 -11   9  11       75.36       88.21      4.86 o 
 -10   9  11       41.26       46.83      2.42 o 
  -9   9  11      229.90      220.68      4.74 o 
  -8   9  11       75.17       80.57      2.62 o 
  -7   9  11     1030.71      964.75     12.19 o 
  -6   9  11      514.17      470.24      9.15 o 
  -5   9  11      279.92      274.80      6.37 o 
  -4   9  11      466.08      465.00      9.93 o 
  -3   9  11      160.31      144.58      6.19 o 
  -2   9  11      259.18      256.04     10.16 o 
  -1   9  11      234.69      204.95      4.52 o 
   0   9  11        2.22        3.88      1.10 o 
   1   9  11        2.54        7.30      1.24 o 
   2   9  11      202.77      216.13      6.72 o 
   3   9  11       49.59       66.44      3.15 o 
   4   9  11       28.06       30.40      2.73 o 
 -12  10  11       48.74       44.33      2.57 o 
 -11  10  11       38.69       41.47      2.55 o 
 -10  10  11        4.37        7.68      1.49 o 
  -9  10  11       42.10       46.26      1.99 o 
  -8  10  11      323.41      307.15      4.87 o 
  -7  10  11      834.02      788.12     10.23 o 
  -6  10  11       35.87       39.76      2.15 o 
  -5  10  11      648.36      565.85     10.23 o 
  -4  10  11       76.58       92.39      2.98 o 
  -3  10  11       82.91       62.14      2.36 o 
  -2  10  11      101.20       97.74      2.92 o 
  -1  10  11        2.18        6.80      1.19 o 
   0  10  11      402.51      426.02      6.86 o 
   1  10  11      287.38      306.67      5.15 o 
   2  10  11      234.83      230.75      5.51 o 
 -12  11  11        0.07       -0.66      1.48 o 
 -11  11  11       41.50       40.78      1.78 o 
 -10  11  11       38.13       36.97      1.75 o 
  -9  11  11       75.36       91.73      2.49 o 
  -8  11  11      130.33      117.00      3.20 o 
  -7  11  11       54.07       59.85      2.26 o 
  -6  11  11       76.76       74.61      3.51 o 
  -5  11  11        3.91        2.18      1.34 o 
  -4  11  11       50.35       56.30      3.25 o 
  -3  11  11       64.64       58.44      1.97 o 
  -2  11  11      200.19      215.08      4.12 o 
  -1  11  11      287.43      312.29      5.14 o 
   0  11  11       22.00       24.56      1.34 o 
   1  11  11       11.21       10.39      1.49 o 
 -11  12  11        0.10        2.70      2.09 o 
 -10  12  11       49.45       43.85      2.05 o 
  -9  12  11       64.60       62.90      2.56 o 
  -8  12  11       45.30       48.13      2.26 o 
  -7  12  11      193.67      188.27      4.78 o 
  -6  12  11       58.42       49.45      3.01 o 
  -5  12  11        3.51        3.99      1.55 o 
  -4  12  11        4.15        0.74      1.20 o 
  -3  12  11       49.12       54.64      2.36 o 
  -2  12  11      235.17      230.46      4.53 o 
  -1  12  11       11.26       10.06      1.27 o 
  -9  13  11       16.06       18.64      3.26 o 
  -8  13  11      150.30      169.15      7.25 o 
  -7  13  11       94.51       86.64      2.97 o 
  -6  13  11       59.11       69.91      4.68 o 
  -5  13  11      136.36      140.90      3.23 o 
  -4  13  11       28.43       32.57      3.35 o 
   0   0  12     7472.96     8134.25    321.20 o 
  -1   1  12        4.04       10.33      1.83 o 
   0   1  12    17618.23    17788.28    406.91 o 
   1   1  12     1913.70     1858.30     42.98 o 
  -3   2  12     1643.54     1810.74     50.13 o 
  -2   2  12        5.95       11.74      3.18 o 
  -1   2  12     1922.67     1952.75     37.87 o 
   0   2  12      226.11      160.30      6.19 o 
   1   2  12     2310.13     2427.11     68.75 o 
   2   2  12       64.26       54.60      3.40 o 
  -5   3  12     2689.11     2699.36     84.51 o 
  -4   3  12     3963.51     4178.82     81.99 o 
  -3   3  12     3224.46     3405.48     76.67 o 
  -2   3  12     1637.94     1852.14     74.43 o 
  -1   3  12     2302.54     2405.77     54.49 o 
   0   3  12      277.81      276.96      7.50 o 
   1   3  12      129.22      172.30     25.45 o 
   2   3  12      165.09      141.15      7.37 o 
   3   3  12      718.25      743.63     13.83 o 
  -7   4  12     1801.48     1822.13     27.46 o 
  -6   4  12      471.18      442.02      7.62 o 
  -5   4  12      695.74      724.17     15.14 o 
  -4   4  12       10.56       10.56      2.42 o 
  -2   4  12       65.59       68.89      5.45 o 
  -1   4  12      124.95      172.48      8.53 o 
   0   4  12        0.10        1.13      0.87 o 
   1   4  12      568.63      569.45     21.55 o 
   2   4  12     1354.16     1385.03     25.62 o 
   3   4  12      971.25      930.51     19.63 o 
   4   4  12      219.14      220.36      5.04 o 
  -9   5  12       66.77       60.04      2.38 o 
  -8   5  12      392.78      382.06      8.56 o 
  -7   5  12      122.39      105.35      4.70 o 
  -6   5  12      902.46      971.38     18.02 o 
  -5   5  12     1149.77     1049.27     21.22 o 
  -4   5  12      689.47      684.25     17.11 o 
  -3   5  12     2704.03     2641.28     57.20 o 
  -2   5  12      166.10      144.82      8.89 o 
  -1   5  12      568.29      566.02     18.17 o 
   0   5  12       98.04      140.08      5.44 o 
   1   5  12     1140.20     1138.34     20.23 o 
   2   5  12      464.90      475.71     12.66 o 
   3   5  12      125.60      128.58      3.94 o 
   4   5  12      179.11      157.98      3.29 o 
   5   5  12       58.20       60.18      2.16 o 
 -11   6  12       92.14      100.08      2.66 o 
 -10   6  12      162.24      157.62      3.44 o 
  -9   6  12      668.70      659.95     10.15 o 
  -8   6  12     1568.82     1571.70     25.26 o 
  -7   6  12      990.54      941.65     30.24 o 
  -6   6  12     1661.17     1522.00     30.18 o 
  -5   6  12      906.15      999.59     23.60 o 
  -4   6  12      464.37      443.96     12.29 o 
  -3   6  12      718.12      738.94     28.32 o 
  -2   6  12     1353.28     1399.45     47.21 o 
  -1   6  12     1144.69     1161.01    117.73 o 
   0   6  12      242.57      243.06     12.14 o 
   1   6  12        8.10       14.14      2.51 o 
   2   6  12      270.27      285.51     11.63 o 
   3   6  12      148.39      119.67      2.52 o 
   4   6  12      425.93      397.16      5.44 o 
   5   6  12      106.55      110.67      2.80 o 
   6   6  12      286.87      281.72      5.06 o 
 -13   7  12       31.37       30.91      2.43 o 
 -12   7  12      300.49      314.51      5.52 o 
 -11   7  12      220.54      220.71      4.18 o 
 -10   7  12       46.13       47.70      2.98 o 
  -9   7  12       81.42       90.48      3.63 o 
  -8   7  12      163.73      187.42      7.26 o 
  -7   7  12      471.38      455.70     13.24 o 
  -6   7  12      988.77      941.58     28.52 o 
  -5   7  12      125.88      118.04     12.67 o 
  -4   7  12     1794.76     1842.25     43.62 o 
  -3   7  12      978.77      934.76     36.43 o 
  -2   7  12      460.33      467.40     17.77 o 
  -1   7  12        8.20       13.21      3.43 o 
   0   7  12      273.20      256.42      8.87 o 
   1   7  12      104.09       94.86      4.77 o 
   2   7  12      323.26      341.86      6.54 o 
   3   7  12      247.26      226.18      3.94 o 
   4   7  12       31.44       37.72      2.24 o 
   5   7  12       47.56       57.16      2.44 o 
   6   7  12       10.23        9.22      1.53 o 
 -13   8  12      433.48      465.26     12.96 o 
 -12   8  12       87.41       99.97      3.29 o 
 -11   8  12       92.77       96.06      4.05 o 
 -10   8  12      170.44      177.06      5.39 o 
  -9   8  12      537.99      510.63      8.99 o 
  -8   8  12      402.49      401.86      7.65 o 
  -7   8  12      163.23      169.73     10.12 o 
  -6   8  12     1569.51     1585.56     37.37 o 
  -5   8  12      391.11      372.02     17.01 o 
  -4   8  12      219.12      219.64      6.05 o 
  -3   8  12      125.91      124.15      3.86 o 
  -2   8  12      266.41      281.44      9.94 o 
  -1   8  12      103.26      103.56      4.22 o 
   0   8  12        0.04        2.87      1.15 o 
   1   8  12      289.51      282.24      9.44 o 
   2   8  12      211.92      186.40      5.12 o 
   3   8  12       35.31       36.92      2.17 o 
   4   8  12       44.58       39.67      2.22 o 
   5   8  12      218.56      223.79      5.83 o 
 -12   9  12       42.97       59.37      3.63 o 
 -11   9  12      106.39      107.01      3.38 o 
 -10   9  12       72.33       68.99      2.58 o 
  -9   9  12       36.05       27.81      1.92 o 
  -8   9  12      538.61      517.78      8.07 o 
  -7   9  12       81.98       95.40      2.65 o 
  -6   9  12      669.12      629.93      9.25 o 
  -5   9  12       67.92       68.55      3.64 o 
  -4   9  12      179.63      163.96      4.59 o 
  -3   9  12      147.20      109.73      4.06 o 
  -2   9  12      324.21      332.88      5.56 o 
  -1   9  12      287.45      275.21      6.74 o 
   0   9  12        3.11        1.90      1.04 o 
   1   9  12      330.24      323.31      5.92 o 
   2   9  12       16.64       18.32      1.73 o 
   3   9  12       21.81       29.01      1.64 o 
 -12  10  12       73.10       71.75      2.41 o 
 -11  10  12       32.39       32.14      2.38 o 
 -10  10  12      126.36      131.03      3.33 o 
  -9  10  12       72.71       73.31      2.33 o 
  -8  10  12      168.56      164.83      3.80 o 
  -7  10  12       46.56       51.20      2.03 o 
  -6  10  12      162.61      162.04      3.69 o 
  -5  10  12       58.71       54.25      2.96 o 
  -4  10  12      423.33      401.28      6.69 o 
  -3  10  12      247.43      223.65      3.93 o 
  -2  10  12      214.07      176.14      3.50 o 
  -1  10  12      332.21      334.53      5.63 o 
   0  10  12      157.64      166.85      4.24 o 
   1  10  12        1.65        2.91      0.98 o 
   2  10  12        3.11        5.81      1.16 o 
 -11  11  12      165.70      156.54      3.31 o 
 -10  11  12       33.19       33.75      1.57 o 
  -9  11  12      105.98      110.74      2.67 o 
  -8  11  12       92.15       99.25      2.92 o 
  -7  11  12      220.05      221.89      4.23 o 
  -6  11  12       93.42       94.76      5.42 o 
  -5  11  12      105.01       92.98      3.70 o 
  -4  11  12       31.49       37.87      2.51 o 
  -3  11  12       34.42       38.17      2.31 o 
  -2  11  12       16.98       16.01      1.33 o 
  -1  11  12        1.65        1.56      0.93 o 
   0  11  12      265.04      272.00      4.35 o 
   1  11  12        8.51        7.98      1.55 o 
 -11  12  12       13.86       14.62      2.61 o 
 -10  12  12       73.42       76.16      3.18 o 
  -9  12  12       43.60       58.16      2.26 o 
  -8  12  12       87.63       98.69      2.94 o 
  -7  12  12      304.37      343.60      7.73 o 
  -6  12  12      287.50      290.31      6.97 o 
  -5  12  12       48.17       59.89      3.71 o 
  -4  12  12       44.40       39.80      2.22 o 
  -3  12  12       21.49       29.96      1.79 o 
  -2  12  12        3.05       10.45      1.30 o 
  -1  12  12        8.74        9.88      1.70 o 
  -8  13  12      434.77      490.44     10.53 o 
  -7  13  12       31.72       38.95      3.76 o 
  -6  13  12       10.00        6.12      1.47 o 
  -5  13  12      217.89      224.36      4.86 o 
  -1   1  13     1578.73     1582.57     37.06 o 
   0   1  13     5382.99     5766.24    131.83 o 
   1   1  13     3675.50     3774.05     85.11 o 
  -3   2  13     3859.13     4091.04     91.92 o 
  -2   2  13     2201.00     1915.15     54.92 o 
  -1   2  13     3674.35     3836.72     74.41 o 
   0   2  13      315.24      420.17     14.04 o 
   1   2  13      442.18      562.90     17.83 o 
   2   2  13     2693.23     2831.74     63.77 o 
  -5   3  13      332.23      377.42      6.63 o 
  -4   3  13      883.49      916.72     22.09 o 
  -3   3  13      539.53      497.33     21.89 o 
  -2   3  13     3860.19     3895.19    154.97 o 
  -1   3  13      447.92      574.86     16.80 o 
   0   3  13      446.60      395.26     10.21 o 
   1   3  13     1367.75     1350.74     40.58 o 
   2   3  13       49.22       43.69      6.63 o 
   3   3  13     1063.40     1134.53     19.88 o 
  -7   4  13      534.75      533.82      9.13 o 
  -6   4  13       22.05       26.90      3.93 o 
  -5   4  13      661.80      676.68     12.77 o 
  -4   4  13      503.85      453.90     10.11 o 
  -2   4  13     2686.62     2709.05    113.65 o 
  -1   4  13     1369.53     1386.95     38.08 o 
   0   4  13     1784.71     1849.43     41.09 o 
   1   4  13      149.86      170.08      9.47 o 
   2   4  13      385.36      349.24     19.45 o 
   3   4  13     1604.11     1497.88     22.21 o 
   4   4  13      382.51      370.82      8.63 o 
  -9   5  13      583.71      628.49      7.87 o 
  -8   5  13     1276.06     1175.77     43.67 o 
  -7   5  13     1798.80     1756.68     28.06 o 
  -6   5  13      172.16      165.68      6.47 o 
  -5   5  13      192.48      213.43      6.04 o 
  -4   5  13      659.27      679.13     18.40 o 
  -3   5  13      332.49      372.70     10.38 o 
  -2   5  13       50.63       39.64      3.48 o 
  -1   5  13      152.12      183.81      8.40 o 
   0   5  13      826.98      789.58     16.29 o 
   1   5  13       72.63       84.90      3.51 o 
   2   5  13       67.23       65.69      6.20 o 
   3   5  13      745.62      700.33     11.49 o 
   4   5  13       89.41       84.11      2.55 o 
   5   5  13      435.94      425.89      6.09 o 
 -11   6  13      430.06      399.61      8.49 o 
 -10   6  13       75.37       79.31      2.45 o 
  -9   6  13      683.30      657.37      9.01 o 
  -8   6  13       55.95       60.12      7.79 o 
  -7   6  13      283.47      288.68     20.10 o 
  -6   6  13       87.34       62.29      4.34 o 
  -5   6  13      172.50      177.55     13.03 o 
  -4   6  13       21.32       29.01      3.15 o 
  -3   6  13     1058.01     1077.85     22.84 o 
  -2   6  13      381.44      350.98     24.98 o 
  -1   6  13       71.30       79.94     10.86 o 
   0   6  13       69.63       60.51      3.58 o 
   1   6  13      189.36      166.12     13.48 o 
   2   6  13       35.99       31.15      2.35 o 
   3   6  13      386.37      352.71      5.36 o 
   4   6  13      294.03      299.46      4.46 o 
   5   6  13      330.96      339.59      5.23 o 
   6   6  13       66.41       74.44      3.29 o 
 -13   7  13      198.93      222.82     10.45 o 
 -12   7  13       53.38       69.82      3.19 o 
 -11   7  13       12.61       13.57      1.37 o 
 -10   7  13      105.00      102.94      3.59 o 
  -9   7  13      131.99      109.38      2.94 o 
  -8   7  13      605.68      630.70     11.16 o 
  -7   7  13      487.50      487.01     11.88 o 
  -6   7  13      280.78      332.32     13.17 o 
  -5   7  13     1797.06     1790.42     40.38 o 
  -4   7  13      535.28      528.73     14.66 o 
  -3   7  13     1594.61     1527.74     42.76 o 
  -2   7  13       68.24       78.44     23.57 o 
  -1   7  13      189.58      174.03      9.11 o 
   0   7  13       10.19       10.57      2.43 o 
   1   7  13       78.10       70.59      3.96 o 
   2   7  13       20.02       20.02      1.68 o 
   3   7  13       78.95       76.42      2.57 o 
   4   7  13      388.46      415.18      9.46 o 
   5   7  13      163.96      178.19      3.68 o 
   6   7  13       51.75       49.83      3.53 o 
 -13   8  13       53.83       57.93      5.51 o 
 -12   8  13       13.84       14.20      1.66 o 
 -11   8  13        7.47       10.26      2.16 o 
 -10   8  13       71.80       71.60      2.68 o 
  -9   8  13      551.66      552.46      8.89 o 
  -8   8  13      698.77      689.20     10.59 o 
  -7   8  13      608.73      602.49     12.25 o 
  -6   8  13       54.93       57.70      4.67 o 
  -5   8  13     1281.75     1234.05     31.03 o 
  -4   8  13      381.58      356.48     14.02 o 
  -3   8  13      744.34      684.19     14.33 o 
  -2   8  13       35.96       30.71      2.59 o 
  -1   8  13       78.68       75.42      3.11 o 
   0   8  13      905.73      807.44     10.88 o 
   1   8  13       36.47       27.55      1.87 o 
   2   8  13      349.77      312.78      6.56 o 
   3   8  13        6.82        4.87      1.17 o 
   4   8  13       50.90       58.20      2.63 o 
   5   8  13       48.44       61.94      5.27 o 
 -12   9  13       36.52       44.70      2.52 o 
 -11   9  13       21.71       25.30      2.26 o 
 -10   9  13       40.37       46.81      2.79 o 
  -9   9  13        8.41        8.00      1.41 o 
  -8   9  13      548.77      557.76      7.47 o 
  -7   9  13      129.70      108.16      2.78 o 
  -6   9  13      683.13      667.12     10.31 o 
  -5   9  13      582.79      612.99      9.64 o 
  -4   9  13       89.76       75.84      2.42 o 
  -3   9  13      382.28      343.58      5.52 o 
  -2   9  13       19.18       17.19      1.35 o 
  -1   9  13       35.92       29.48      1.61 o 
   0   9  13       81.44       73.00      2.48 o 
   1   9  13        2.44        8.57      1.25 o 
   2   9  13      233.02      244.94      5.16 o 
   3   9  13      292.57      295.03      5.32 o 
 -12  10  13       15.04       18.21      1.62 o 
 -11  10  13       23.60       27.26      1.80 o 
 -10  10  13       34.55       27.94      1.74 o 
  -9  10  13       41.51       48.89      2.87 o 
  -8  10  13       73.38       73.95      2.30 o 
  -7  10  13      105.56       98.12      2.55 o 
  -6  10  13       75.38       76.74      2.67 o 
  -5  10  13      433.87      441.31      8.45 o 
  -4  10  13      295.51      291.89      9.81 o 
  -3  10  13       80.48       78.17      2.32 o 
  -2  10  13      349.96      320.80      4.77 o 
  -1  10  13        2.38        6.08      1.21 o 
   0  10  13       33.30       26.77      1.78 o 
   1  10  13       53.57       78.71      2.27 o 
   2  10  13      107.45      113.85      3.03 o 
 -11  11  13      169.55      178.99      5.10 o 
 -10  11  13       23.76       28.27      1.51 o 
  -9  11  13       21.86       21.38      2.01 o 
  -8  11  13        7.21       10.86      1.37 o 
  -7  11  13       13.17       14.23      1.59 o 
  -6  11  13      435.48      417.89      9.62 o 
  -5  11  13      325.71      323.74      7.15 o 
  -4  11  13      388.39      420.82      8.45 o 
  -3  11  13        6.57        5.52      1.18 o 
  -2  11  13      233.06      241.92      4.08 o 
  -1  11  13       52.60       71.44      2.55 o 
   0  11  13       34.98       43.75      1.57 o 
 -11  12  13       27.54       22.11      2.76 o 
 -10  12  13       15.55       20.48      1.65 o 
  -9  12  13       36.94       38.31      2.38 o 
  -8  12  13       13.76       14.34      1.44 o 
  -7  12  13       53.10       63.42      5.26 o 
  -6  12  13       67.57       89.26      4.34 o 
  -5  12  13      164.38      181.06      6.33 o 
  -4  12  13       51.79       65.66      2.60 o 
  -3  12  13      293.20      310.02      7.37 o 
  -2  12  13      107.25      115.95      4.38 o 
  -8  13  13       53.37       53.07      3.08 o 
  -7  13  13      198.22      199.53      5.32 o 
  -6  13  13       51.19       48.86      3.20 o 
  -5  13  13       48.15       46.82      4.57 o 
  -1   1  14        0.12        2.13      0.90 o 
   0   1  14      406.44      407.72     10.50 o 
   1   1  14      809.74      843.91     19.87 o 
  -3   2  14     2507.47     2731.24     61.87 o 
  -2   2  14     1597.96     1454.55     42.25 o 
  -1   2  14      807.18      771.60     15.89 o 
   0   2  14     5605.66     6153.85    172.58 o 
   1   2  14     1310.55     1459.85     35.49 o 
   2   2  14     1404.38     1511.62     43.11 o 
  -5   3  14       88.37       73.32      3.59 o 
  -4   3  14     1889.92     2003.14     56.07 o 
  -3   3  14     6263.07     7463.56    209.22 o 
  -2   3  14     2496.30     2530.47    101.75 o 
  -1   3  14     1309.76     1536.82     61.17 o 
   0   3  14      443.94      372.69      9.82 o 
   1   3  14      332.19      349.92     17.52 o 
   2   3  14      445.77      449.21     11.20 o 
   3   3  14      170.82      199.07      5.76 o 
  -7   4  14      688.52      663.10     15.82 o 
  -6   4  14     1152.45     1114.16     18.30 o 
  -5   4  14     2219.00     2109.03     32.59 o 
  -4   4  14       86.42       75.11      5.23 o 
  -1   4  14      332.58      410.00     11.79 o 
   0   4  14      168.67      156.53      5.41 o 
   1   4  14      393.01      403.49      8.36 o 
   2   4  14      852.30      922.92     15.32 o 
   3   4  14      823.36      782.57     18.95 o 
   4   4  14      125.29      135.62      3.51 o 
  -9   5  14      108.11      120.79      3.43 o 
  -8   5  14      293.14      297.97      8.34 o 
  -7   5  14      331.44      301.53     12.78 o 
  -6   5  14      221.45      204.23      4.98 o 
  -5   5  14      152.01      121.28      5.24 o 
  -4   5  14     2224.19     2123.17     46.24 o 
  -3   5  14       88.13       81.79      4.70 o 
  -2   5  14      438.15      413.54     18.70 o 
  -1   5  14      396.07      408.27     16.09 o 
   0   5  14      315.97      303.69      7.56 o 
   1   5  14       58.51       66.30      7.40 o 
   2   5  14        6.23        2.74      1.43 o 
   3   5  14      223.21      221.70     10.88 o 
   4   5  14      135.26      129.89      2.87 o 
   5   5  14      539.87      516.14      7.67 o 
 -11   6  14      200.34      200.15      4.58 o 
 -10   6  14       68.90       68.82      2.14 o 
  -9   6  14       42.00       52.01      3.31 o 
  -8   6  14      278.98      267.31     12.54 o 
  -7   6  14      386.00      409.01     11.90 o 
  -6   6  14      960.21     1009.19     24.61 o 
  -5   6  14      216.05      219.71      7.78 o 
  -4   6  14     1149.35     1118.71     28.50 o 
  -3   6  14      172.06      206.53      7.42 o 
  -2   6  14      854.40      892.11     22.57 o 
  -1   6  14       57.63       63.40      5.85 o 
   0   6  14        0.05        0.69      2.60 o 
   1   6  14       96.20      105.75      5.32 o 
   2   6  14      536.48      521.61     15.32 o 
   3   6  14      164.40      160.77      3.22 o 
   4   6  14      365.82      325.63      5.51 o 
   5   6  14      154.53      154.20      5.29 o 
   6   6  14      223.09      225.26      4.60 o 
 -13   7  14       24.71       28.25      4.01 o 
 -12   7  14       29.33       29.40      3.56 o 
 -11   7  14       57.70       63.51      3.64 o 
 -10   7  14       96.02       99.79      2.58 o 
  -9   7  14      218.48      225.72      4.34 o 
  -8   7  14      525.15      532.41     13.51 o 
  -7   7  14       55.10       59.07      4.06 o 
  -6   7  14      391.12      410.89     16.59 o 
  -5   7  14      328.80      295.23      9.84 o 
  -4   7  14      688.01      675.49     26.76 o 
  -3   7  14      822.68      828.37     21.05 o 
  -2   7  14        6.06        4.17      2.74 o 
  -1   7  14       94.97      108.27      7.27 o 
   0   7  14      213.52      216.80      8.20 o 
   1   7  14      314.23      303.12      6.79 o 
   2   7  14      647.48      583.82      8.02 o 
   3   7  14      102.65      111.16      2.74 o 
   4   7  14      196.55      224.35      5.74 o 
   5   7  14       18.25       19.76      1.50 o 
   6   7  14       35.72       40.95      4.28 o 
 -13   8  14      118.91      127.80      7.17 o 
 -12   8  14        6.63        7.59      1.45 o 
 -11   8  14       99.78       94.62      5.13 o 
 -10   8  14      341.65      325.48      7.20 o 
  -9   8  14        5.35       14.77      1.75 o 
  -8   8  14        9.50       16.47      1.68 o 
  -7   8  14      524.99      536.88      9.33 o 
  -6   8  14      280.21      265.23      9.63 o 
  -5   8  14      293.46      260.78      9.61 o 
  -4   8  14      126.02      133.99      6.81 o 
  -3   8  14      223.11      220.16     15.21 o 
  -2   8  14      531.52      517.97     11.37 o 
  -1   8  14      314.29      304.83      6.44 o 
   0   8  14      303.58      265.88      6.10 o 
   1   8  14       56.49       52.89      2.39 o 
   2   8  14      134.30      141.73      3.49 o 
   3   8  14       66.45       58.07      2.25 o 
   4   8  14       63.06       61.01      2.25 o 
 -12   9  14       20.69       23.59      1.58 o 
 -11   9  14       87.98       80.84      2.68 o 
 -10   9  14       48.86       47.38      2.39 o 
  -9   9  14       56.77       50.26      2.39 o 
  -8   9  14        5.19       13.04      1.43 o 
  -7   9  14      219.02      212.64      4.35 o 
  -6   9  14       42.43       54.63      3.32 o 
  -5   9  14      107.89      122.81      3.53 o 
  -4   9  14      135.63      133.78      5.97 o 
  -3   9  14      162.50      165.74      4.70 o 
  -2   9  14      650.09      583.96      7.55 o 
  -1   9  14       58.38       59.33      2.44 o 
   0   9  14        7.02       12.16      1.26 o 
   1   9  14      236.66      210.40      4.26 o 
   2   9  14      201.45      215.89      4.75 o 
   3   9  14       37.11       49.93      2.72 o 
 -12  10  14       14.08       17.07      1.69 o 
 -11  10  14       20.12       11.70      1.24 o 
 -10  10  14        0.14        0.95      1.03 o 
  -9  10  14       48.03       47.65      2.24 o 
  -8  10  14      343.62      340.58      5.08 o 
  -7  10  14       95.84      104.84      2.55 o 
  -6  10  14       68.38       69.88      2.53 o 
  -5  10  14      541.31      516.81     10.47 o 
  -4  10  14      365.23      337.77      8.17 o 
  -3  10  14      104.50      112.04      2.66 o 
  -2  10  14      133.12      136.39      3.49 o 
  -1  10  14      238.78      217.59      4.35 o 
   0  10  14      239.70      251.85      4.65 o 
   1  10  14        9.32        9.81      1.18 o 
   2  10  14       43.14       54.25      2.38 o 
 -11  11  14        3.45        2.30      1.02 o 
 -10  11  14       19.92       11.91      1.28 o 
  -9  11  14       88.94       87.54      3.47 o 
  -8  11  14       98.93       95.72      2.83 o 
  -7  11  14       59.69       75.35      5.14 o 
  -6  11  14      201.35      182.03      5.80 o 
  -5  11  14      153.59      172.59      5.45 o 
  -4  11  14      196.93      220.87      6.49 o 
  -3  11  14       67.50       56.13      2.10 o 
  -2  11  14      201.99      202.64      3.82 o 
  -1  11  14        9.60       10.62      1.09 o 
   0  11  14        3.05        1.46      0.92 o 
 -10  12  14       14.08       14.64      1.90 o 
  -9  12  14       20.89       23.57      1.55 o 
  -8  12  14        6.58        7.96      1.27 o 
  -7  12  14       29.46       35.43      2.32 o 
  -6  12  14      225.22      215.47      5.06 o 
  -5  12  14       17.78       16.85      1.89 o 
  -4  12  14       63.85       68.63      2.98 o 
  -3  12  14       36.44       48.24      2.20 o 
  -2  12  14       42.58       43.18      2.08 o 
  -8  13  14      119.01      118.52      6.31 o 
  -7  13  14       24.84       26.75      3.34 o 
  -6  13  14       34.92       35.90      2.74 o 
   0   0  15     6040.86     7000.30    277.22 o 
  -1   1  15     4785.32     5722.77    144.47 o 
   0   1  15     8500.44     9405.59    214.48 o 
   1   1  15     3293.56     3198.42     92.64 o 
  -3   2  15     1114.18     1217.62     34.29 o 
  -2   2  15       31.74       32.92      2.55 o 
  -1   2  15     3303.82     3399.09     90.23 o 
   0   2  15     3013.19     3125.18     88.68 o 
   1   2  15     1344.83     1399.83     41.63 o 
   2   2  15      443.17      473.57     25.18 o 
  -5   3  15     1356.19     1361.33     28.77 o 
  -4   3  15     1386.73     1334.36     30.11 o 
  -3   3  15      142.25      106.07     15.66 o 
  -2   3  15     1116.84     1390.65     57.33 o 
  -1   3  15     1346.56     1301.64     36.76 o 
   0   3  15       18.28       51.14      2.25 o 
   1   3  15      302.21      303.47     11.51 o 
   2   3  15     1187.68     1257.96     22.08 o 
   3   3  15      433.38      397.43      8.51 o 
  -7   4  15      749.61      772.15     13.73 o 
  -6   4  15     1615.30     1512.38     30.14 o 
  -5   4  15      294.24      290.99      6.01 o 
  -4   4  15       71.32       53.30      4.03 o 
  -3   4  15     1387.40     1323.86     53.72 o 
  -2   4  15      444.37      465.74     20.32 o 
  -1   4  15      302.40      312.05     11.56 o 
   0   4  15      340.54      201.99      5.41 o 
   1   4  15      250.93      236.57      5.70 o 
   2   4  15     1511.45     1592.35     23.11 o 
   3   4  15      787.80      838.31     23.38 o 
   4   4  15        7.93        9.73      2.24 o 
  -9   5  15       41.01       41.06      2.54 o 
  -8   5  15      249.01      252.33      6.70 o 
  -7   5  15      133.32      145.40      6.93 o 
  -6   5  15      273.82      311.12      7.23 o 
  -5   5  15      292.09      295.36      9.16 o 
  -4   5  15      295.76      290.10     14.16 o 
  -3   5  15     1360.32     1290.10     31.24 o 
  -2   5  15     1196.94     1264.62     29.77 o 
  -1   5  15      252.45      230.44     19.35 o 
   0   5  15       59.76      101.70      6.87 o 
   1   5  15      106.75      106.62      3.77 o 
   2   5  15      403.59      392.09     13.04 o 
   3   5  15      272.41      257.49      5.20 o 
   4   5  15      374.92      354.66      5.14 o 
   5   5  15      442.41      432.39      5.60 o 
 -11   6  15      205.63      209.11      3.68 o 
 -10   6  15      129.50       99.45      4.22 o 
  -9   6  15      326.00      319.79      4.93 o 
  -8   6  15     2264.59     2225.24     34.29 o 
  -7   6  15      125.92      118.20      5.45 o 
  -6   6  15      497.61      474.71     13.53 o 
  -5   6  15      274.70      301.89      9.70 o 
  -4   6  15     1624.83     1535.88     34.73 o 
  -3   6  15      442.93      370.74     24.63 o 
  -2   6  15     1508.09     1536.18     36.91 o 
  -1   6  15      106.61       96.80      8.63 o 
   0   6  15      487.49      499.13     18.21 o 
   1   6  15      155.43      169.64     10.27 o 
   2   6  15      426.90      385.12      8.48 o 
   3   6  15      295.12      313.15      4.29 o 
   4   6  15      143.94      141.93      2.86 o 
   5   6  15       35.04       32.80      1.82 o 
   6   6  15       91.44       96.29      2.80 o 
 -13   7  15       17.19       10.88      2.98 o 
 -12   7  15       72.90       67.17      3.08 o 
 -11   7  15      279.71      276.03      5.58 o 
 -10   7  15      116.42      125.99      5.56 o 
  -9   7  15       39.29       46.57      2.08 o 
  -8   7  15      396.09      346.42      8.71 o 
  -7   7  15      218.56      208.02      6.72 o 
  -6   7  15      127.26      104.28      5.40 o 
  -5   7  15      133.10      135.84      6.25 o 
  -4   7  15      754.20      795.54     32.29 o 
  -3   7  15      784.90      797.98     32.83 o 
  -2   7  15      411.77      384.42     37.78 o 
  -1   7  15      156.69      206.72     17.86 o 
   0   7  15      397.48      341.06     11.17 o 
   1   7  15       41.69       50.04      2.18 o 
   2   7  15       98.01       97.51      5.21 o 
   3   7  15       65.20       55.94      2.17 o 
   4   7  15      234.49      233.87      7.97 o 
   5   7  15      111.10      118.81      3.03 o 
 -12   8  15       88.00       77.04      2.80 o 
 -11   8  15       96.67       93.65      4.41 o 
 -10   8  15       48.18       51.03      2.14 o 
  -9   8  15      251.24      248.39      7.07 o 
  -8   8  15       34.15       43.17      2.52 o 
  -7   8  15      398.03      378.99      6.79 o 
  -6   8  15     2268.41     2184.56     42.70 o 
  -5   8  15      246.84      253.45      9.17 o 
  -4   8  15        7.92        6.67      1.95 o 
  -3   8  15      275.01      254.04      6.62 o 
  -2   8  15      431.10      389.79      9.31 o 
  -1   8  15       41.90       53.72      2.48 o 
   0   8  15      223.53      214.95      4.03 o 
   1   8  15       10.35       10.12      1.34 o 
   2   8  15       67.39       60.20      2.41 o 
   3   8  15       67.91       67.09      5.92 o 
   4   8  15        5.55        7.59      1.25 o 
 -12   9  15        0.66        0.62      0.99 o 
 -11   9  15       40.03       45.30      2.92 o 
 -10   9  15      207.46      220.66      5.52 o 
  -9   9  15      105.38      105.10      3.40 o 
  -8   9  15      249.83      240.16      5.03 o 
  -7   9  15       40.33       43.98      1.97 o 
  -6   9  15      326.81      303.44      5.15 o 
  -5   9  15       41.66       41.19      2.25 o 
  -4   9  15      375.64      346.73      6.74 o 
  -3   9  15      292.25      304.32      6.68 o 
  -2   9  15       98.26       92.85      3.05 o 
  -1   9  15       10.10       12.10      1.24 o 
   0   9  15       67.18       60.95      2.17 o 
   1   9  15      355.28      366.24      5.73 o 
   2   9  15      222.18      223.10      4.82 o 
   3   9  15       96.24       93.25      2.31 o 
 -12  10  15        4.99       11.38      2.40 o 
 -11  10  15       86.07       98.33      3.61 o 
 -10  10  15      106.51       99.75      2.81 o 
  -9  10  15      208.57      225.57      5.96 o 
  -8  10  15       48.51       49.24      2.02 o 
  -7  10  15      118.13      131.63      6.13 o 
  -6  10  15      129.46      108.71      3.01 o 
  -5  10  15      443.35      434.81      7.75 o 
  -4  10  15      144.12      141.22      3.67 o 
  -3  10  15       64.35       55.55      1.98 o 
  -2  10  15       67.71       57.85      1.98 o 
  -1  10  15      352.16      359.47      5.76 o 
   0  10  15       22.31       21.81      1.53 o 
   1  10  15        6.39        8.84      1.14 o 
   2  10  15        6.59        8.03      1.49 o 
 -11  11  15        0.00       -0.34      1.54 o 
 -10  11  15       84.82       96.17      5.02 o 
  -9  11  15       40.93       43.45      3.36 o 
  -8  11  15       94.58       89.58      2.92 o 
  -7  11  15      276.86      259.07      5.18 o 
  -6  11  15      202.13      195.48      8.05 o 
  -5  11  15       34.44       31.14      2.39 o 
  -4  11  15      232.78      222.70      7.16 o 
  -3  11  15       68.55       64.53      2.31 o 
  -2  11  15      221.96      225.90      5.41 o 
  -1  11  15        6.16        7.57      0.98 o 
   0  11  15        0.09        0.61      0.87 o 
 -10  12  15        4.89        4.90      1.35 o 
  -9  12  15        0.59        1.07      0.93 o 
  -8  12  15       86.69       76.67      2.48 o 
  -7  12  15       73.43       68.61      2.76 o 
  -6  12  15       91.59      104.41      3.30 o 
  -5  12  15      112.30      110.37      3.29 o 
  -4  12  15        5.46        3.78      1.39 o 
  -3  12  15       95.54       93.57      3.19 o 
  -2  12  15        6.69       11.38      1.58 o 
  -7  13  15       16.97       10.39      2.48 o 
  -1   1  16    13084.71    13744.47    383.35 o 
   0   1  16       91.31       93.73      4.41 o 
   1   1  16      740.49      825.56     25.28 o 
  -3   2  16     1393.44     1494.89     34.97 o 
  -2   2  16       26.99       69.60     10.73 o 
  -1   2  16      742.26      812.55     36.97 o 
   0   2  16       44.79       46.32      2.97 o 
   1   2  16     1823.89     1914.25     54.48 o 
   2   2  16       46.76       38.90      2.20 o 
  -5   3  16     2849.94     2778.98     42.63 o 
  -4   3  16      110.06      105.68      3.17 o 
  -2   3  16     1396.01     1405.31     58.33 o 
  -1   3  16     1827.67     2018.33     54.28 o 
   0   3  16      677.32      616.37     22.36 o 
   1   3  16      106.99       85.17      4.42 o 
   2   3  16      347.60      340.52      8.57 o 
   3   3  16      252.57      239.80     10.20 o 
  -7   4  16      235.56      239.21     11.43 o 
  -6   4  16      654.16      663.75     27.28 o 
  -5   4  16       67.41       61.73      2.99 o 
  -4   4  16      193.86      145.44      4.94 o 
  -3   4  16      109.90      112.24     11.66 o 
  -2   4  16       45.40       36.30      4.18 o 
  -1   4  16      105.17       80.00      5.21 o 
   0   4  16      397.20      404.93      8.30 o 
   1   4  16      423.21      428.66      8.98 o 
   2   4  16      323.49      343.62     12.74 o 
   3   4  16      927.33      911.99     17.21 o 
   4   4  16      621.10      602.13     12.75 o 
  -9   5  16      585.81      532.88      7.50 o 
  -8   5  16     1680.81     1592.56     23.11 o 
  -7   5  16       66.23       62.08      3.29 o 
  -6   5  16      398.56      414.13      9.08 o 
  -5   5  16      275.44      303.49      7.93 o 
  -4   5  16       68.95       57.67      4.40 o 
  -3   5  16     2861.53     2708.32     95.22 o 
  -2   5  16      347.75      331.09     17.68 o 
  -1   5  16      425.59      432.46     12.44 o 
   0   5  16      278.57      292.69      7.38 o 
   1   5  16      140.86      133.79      4.67 o 
   2   5  16      301.99      299.15     16.24 o 
   3   5  16      118.34       90.69      2.98 o 
   4   5  16       57.69       77.41      2.12 o 
   5   5  16      158.79      156.81      2.96 o 
 -11   6  16       59.36       59.21      2.93 o 
 -10   6  16       75.79       85.25      3.77 o 
  -9   6  16      120.08      105.99      3.13 o 
  -8   6  16      642.80      592.39     20.89 o 
  -7   6  16      310.31      331.76      7.22 o 
  -6   6  16       19.40       13.98      2.61 o 
  -5   6  16      396.05      432.86     21.68 o 
  -4   6  16      656.87      641.28     16.99 o 
  -3   6  16      249.78      235.82      8.49 o 
  -2   6  16      327.26      338.76     23.95 o 
  -1   6  16      142.94      136.06      7.95 o 
   0   6  16      360.90      351.43     14.48 o 
   1   6  16     1624.45     1512.91     27.32 o 
   2   6  16      176.33      176.46      4.05 o 
   3   6  16      434.56      432.82      6.01 o 
   4   6  16      390.02      363.32      5.09 o 
   5   6  16       40.82       46.41      2.50 o 
   6   6  16      343.47      348.24      6.65 o 
 -12   7  16      162.26      170.46      4.69 o 
 -11   7  16      374.82      357.21      6.19 o 
 -10   7  16      564.94      537.69      7.52 o 
  -9   7  16       99.83      100.08      2.64 o 
  -8   7  16      421.17      447.22      7.33 o 
  -7   7  16      302.42      314.54      8.77 o 
  -6   7  16      307.55      331.99      9.27 o 
  -5   7  16       66.21       72.64      5.86 o 
  -4   7  16      238.33      234.85     12.70 o 
  -3   7  16      920.94      908.59     23.57 o 
  -2   7  16      300.91      269.43     12.41 o 
  -1   7  16     1631.27     1498.41     30.57 o 
   0   7  16       64.27       56.07      7.28 o 
   1   7  16      206.86      189.90      4.13 o 
   2   7  16       20.34       19.47      1.44 o 
   3   7  16        2.57        2.29      1.06 o 
   4   7  16       25.47       30.56      3.41 o 
   5   7  16      119.32      123.03      3.08 o 
 -12   8  16       43.88       46.13      2.73 o 
 -11   8  16       38.64       33.04      2.16 o 
 -10   8  16      317.15      297.24      7.72 o 
  -9   8  16      445.64      427.70      7.33 o 
  -8   8  16      464.01      439.89      7.56 o 
  -7   8  16      426.46      432.27      7.61 o 
  -6   8  16      647.24      660.76     10.91 o 
  -5   8  16     1682.23     1564.00     37.67 o 
  -4   8  16      625.57      626.14     18.20 o 
  -3   8  16      119.61      100.22      3.67 o 
  -2   8  16      176.86      174.52      7.42 o 
  -1   8  16      208.19      188.04      4.33 o 
   0   8  16      235.97      228.93      4.17 o 
   1   8  16       59.47       65.61      2.44 o 
   2   8  16       15.24       20.27      1.72 o 
   3   8  16       94.74       87.63      2.44 o 
   4   8  16       65.15       77.68      2.58 o 
 -12   9  16       64.00       62.95      3.34 o 
 -11   9  16      146.78      157.22      3.70 o 
 -10   9  16      503.70      522.59      9.96 o 
  -9   9  16      305.11      284.12      5.44 o 
  -8   9  16      445.57      425.78      8.45 o 
  -7   9  16       98.66       96.45      2.64 o 
  -6   9  16      119.43      109.80      2.73 o 
  -5   9  16      587.58      550.57      8.48 o 
  -4   9  16       57.93       73.03      2.28 o 
  -3   9  16      432.78      425.33      9.46 o 
  -2   9  16       20.63       20.84      1.46 o 
  -1   9  16       60.60       70.19      2.13 o 
   0   9  16       10.12       12.94      1.22 o 
   1   9  16       30.28       30.90      2.29 o 
   2   9  16       39.40       47.91      2.50 o 
   3   9  16       37.81       38.90      1.65 o 
 -12  10  16       24.37       16.09      2.47 o 
 -11  10  16      151.08      150.21      4.15 o 
 -10  10  16       80.85       85.44      2.80 o 
  -9  10  16      504.45      509.90      8.33 o 
  -8  10  16      314.86      291.24      5.19 o 
  -7  10  16      566.67      535.15      7.47 o 
  -6  10  16       75.53       75.40      2.53 o 
  -5  10  16      159.23      152.91      4.04 o 
  -4  10  16      388.49      369.34      6.66 o 
  -3  10  16        2.82        2.72      1.00 o 
  -2  10  16       15.64       22.05      1.42 o 
  -1  10  16       29.85       32.39      1.69 o 
   0  10  16        7.58        7.93      1.16 o 
   1  10  16        7.17        9.64      1.04 o 
   2  10  16      105.31      104.39      6.21 o 
 -11  11  16       11.23        7.51      1.78 o 
 -10  11  16      151.67      156.59      6.26 o 
  -9  11  16      146.97      156.15      3.44 o 
  -8  11  16       39.71       38.12      1.89 o 
  -7  11  16      375.17      368.80      8.93 o 
  -6  11  16       60.18       71.40      5.43 o 
  -5  11  16       40.37       39.51      3.90 o 
  -4  11  16       25.61       26.93      2.44 o 
  -3  11  16       96.16       93.25      3.30 o 
  -2  11  16       38.86       46.22      3.41 o 
  -1  11  16        7.00       10.16      1.15 o 
   0  11  16       26.69       25.03      1.34 o 
 -10  12  16       24.76       18.92      2.79 o 
  -9  12  16       63.44       65.66      2.90 o 
  -8  12  16       44.60       49.28      2.03 o 
  -7  12  16      161.09      172.13      4.21 o 
  -6  12  16      339.28      340.52      9.91 o 
  -5  12  16      121.38      133.11      3.50 o 
  -4  12  16       64.05       78.09      3.01 o 
  -3  12  16       38.18       40.49      2.19 o 
  -2  12  16      104.73      123.41      4.78 o 
  -1   1  17       89.67      150.93      6.69 o 
   0   1  17     5590.66     6263.67    175.92 o 
   1   1  17     1516.37     1598.31     56.18 o 
  -2   2  17     1747.25     2069.02     59.74 o 
  -1   2  17     1516.62     1655.82     64.75 o 
   0   2  17      448.73      478.65     15.43 o 
   1   2  17      748.33      697.79     72.49 o 
   2   2  17      894.44      902.42     15.14 o 
  -5   3  17      545.31      540.97     17.32 o 
  -4   3  17      401.05      412.56      8.74 o 
  -3   3  17     2188.74     2221.87     87.83 o 
   0   3  17     1030.17     1058.38     28.40 o 
   1   3  17       93.11       83.99      5.00 o 
   2   3  17      312.06      274.61      7.47 o 
   3   3  17      767.59      739.72     16.38 o 
  -7   4  17       52.55       42.49      2.99 o 
  -6   4  17      673.66      658.62     12.94 o 
  -5   4  17      717.04      648.93     12.54 o 
  -4   4  17       95.34      143.96      4.65 o 
  -3   4  17      401.30      391.90      9.51 o 
  -2   4  17      893.75      904.41     32.17 o 
  -1   4  17       95.06       81.05      6.07 o 
   0   4  17     2475.88     2403.81     40.49 o 
   1   4  17      621.65      558.79     11.14 o 
   2   4  17      461.23      407.12     10.14 o 
   3   4  17      614.11      615.89     12.68 o 
   4   4  17      942.08      884.50     11.63 o 
  -9   5  17       24.21       24.16      1.45 o 
  -8   5  17      312.58      314.28      5.38 o 
  -7   5  17      750.88      695.34     12.59 o 
  -6   5  17       39.39       56.99      3.35 o 
  -5   5  17       12.18       21.35      2.29 o 
  -4   5  17      718.65      673.14     20.67 o 
  -3   5  17      541.16      535.45     14.79 o 
  -2   5  17      310.85      288.77      9.30 o 
  -1   5  17      623.31      541.35     28.78 o 
   0   5  17        0.57        2.85      1.14 o 
   1   5  17        7.48        8.68      1.59 o 
   2   5  17      201.23      199.25     10.39 o 
   3   5  17      133.33      128.90      3.12 o 
   4   5  17      136.19      121.92      2.50 o 
   5   5  17       59.53       54.35      3.57 o 
 -11   6  17      277.41      274.00      4.53 o 
 -10   6  17      105.06      109.47      3.09 o 
  -9   6  17      154.48      143.21      4.69 o 
  -8   6  17      336.70      323.87      5.57 o 
  -7   6  17       18.12       18.75      1.96 o 
  -6   6  17      264.76      272.21      7.78 o 
  -5   6  17       38.01       58.08      4.34 o 
  -4   6  17      673.82      669.81     24.63 o 
  -3   6  17      767.38      765.41     40.38 o 
  -2   6  17      460.28      391.43     15.65 o 
  -1   6  17        7.53        9.50      3.33 o 
   0   6  17       13.07        9.46      4.10 o 
   1   6  17      598.29      592.21     25.84 o 
   2   6  17       73.12       91.57      3.42 o 
   3   6  17       83.47       93.31      3.01 o 
   4   6  17       75.76       77.45      3.34 o 
   5   6  17       87.65       92.32      3.82 o 
   6   6  17       42.88       59.61      2.39 o 
 -12   7  17       57.34       70.16      3.15 o 
 -11   7  17        8.79        8.08      1.50 o 
 -10   7  17      387.68      370.74     11.76 o 
  -9   7  17       52.04       54.07      3.65 o 
  -8   7  17      249.30      261.18      4.92 o 
  -7   7  17      275.37      267.32      6.19 o 
  -6   7  17       18.79       16.73      2.17 o 
  -5   7  17      747.29      719.64     17.07 o 
  -4   7  17       54.35       43.65      6.68 o 
  -3   7  17      616.63      630.53     42.60 o 
  -2   7  17      201.32      200.79      7.37 o 
  -1   7  17      600.40      528.08     38.15 o 
   0   7  17       36.26       40.86      3.04 o 
   1   7  17     1168.78     1171.68     13.28 o 
   2   7  17      359.40      381.17      9.19 o 
   3   7  17      136.26      131.79      3.00 o 
   4   7  17       46.18       40.56      2.08 o 
   5   7  17       32.62       35.46      1.63 o 
 -12   8  17       67.33       73.63      2.91 o 
 -11   8  17       39.75       39.03      2.21 o 
 -10   8  17       60.25       65.34      4.49 o 
  -9   8  17      104.36      111.62      3.25 o 
  -8   8  17      107.59       93.31      2.88 o 
  -7   8  17      251.44      260.36      8.84 o 
  -6   8  17      334.63      296.05      7.68 o 
  -5   8  17      312.44      298.01      9.41 o 
  -4   8  17      943.64      876.66     24.60 o 
  -3   8  17      131.82      128.89      3.97 o 
  -2   8  17       72.78       84.49      2.42 o 
  -1   8  17     1159.92     1150.48     13.06 o 
   0   8  17     1002.46      971.41     11.30 o 
   1   8  17      265.22      242.99      4.32 o 
   2   8  17       97.89       97.49      2.84 o 
   3   8  17       12.68       18.09      2.62 o 
   4   8  17      202.34      219.25      4.59 o 
 -12   9  17       70.99       74.38      2.45 o 
 -11   9  17      186.87      198.76      4.22 o 
 -10   9  17       15.95       18.75      2.11 o 
  -9   9  17       57.36       69.29      2.95 o 
  -8   9  17      103.71      109.08      3.26 o 
  -7   9  17       53.50       53.10      2.10 o 
  -6   9  17      153.14      152.46      3.39 o 
  -5   9  17       24.15       19.52      1.66 o 
  -4   9  17      136.56      121.31      3.11 o 
  -3   9  17       84.52       93.48      3.91 o 
  -2   9  17      355.14      363.80      7.94 o 
  -1   9  17      265.82      248.97      3.94 o 
   0   9  17        1.99        2.41      0.95 o 
   1   9  17       69.18       60.75      2.23 o 
   2   9  17      127.96      128.41      4.84 o 
   3   9  17      119.43      129.75      3.45 o 
 -11  10  17       21.26       24.15      2.18 o 
 -10  10  17       46.93       58.69      2.34 o 
  -9  10  17       16.48       17.69      1.58 o 
  -8  10  17       60.95       62.44      2.29 o 
  -7  10  17      394.14      398.29      7.16 o 
  -6  10  17      102.56       99.45      2.75 o 
  -5  10  17       59.70       65.06      3.68 o 
  -4  10  17       76.07       68.37      3.35 o 
  -3  10  17      135.74      124.62      2.94 o 
  -2  10  17       96.49       98.82      3.24 o 
  -1  10  17       68.26       66.78      2.17 o 
   0  10  17       37.75       39.17      1.80 o 
   1  10  17      180.87      187.61      3.39 o 
 -11  11  17        3.36        3.74      1.52 o 
 -10  11  17       21.35       21.19      1.41 o 
  -9  11  17      186.46      201.82      3.94 o 
  -8  11  17       40.46       41.62      1.89 o 
  -7  11  17        8.78        8.61      1.37 o 
  -6  11  17      274.49      260.79      6.06 o 
  -5  11  17       85.70      101.02      4.94 o 
  -4  11  17       45.29       41.81      2.83 o 
  -3  11  17       12.74       15.80      1.70 o 
  -2  11  17      127.90      129.31      2.99 o 
  -1  11  17      179.69      186.10      4.08 o 
   0  11  17       24.40       25.99      1.63 o 
 -10  12  17       52.60       45.30      3.67 o 
  -9  12  17       71.50       76.05      2.42 o 
  -8  12  17       67.34       77.45      2.73 o 
  -7  12  17       56.98       69.99      2.96 o 
  -6  12  17       42.81       68.18      3.35 o 
  -5  12  17       33.28       33.43      2.20 o 
  -4  12  17      202.53      212.89      5.98 o 
  -3  12  17      120.21      127.39      4.22 o 
  -2  12  17       26.52       21.83      2.86 o 
   0   0  18     4491.96     4554.51    181.79 o 
  -1   1  18      162.89      258.71      9.29 o 
   0   1  18      166.47      164.81      6.65 o 
   1   1  18     2174.75     2295.97     66.25 o 
  -3   2  18     1912.89     1901.50     67.46 o 
  -2   2  18       32.17        7.41      2.37 o 
   0   2  18     2220.89     2252.17     64.40 o 
   1   2  18      732.68      743.40     18.18 o 
   2   2  18      568.87      503.66      9.21 o 
  -5   3  18      376.67      345.95     10.43 o 
  -4   3  18       40.16       53.43      2.72 o 
  -3   3  18     1021.86     1049.41     21.60 o 
  -2   3  18     1912.73     1855.91     52.83 o 
  -1   3  18      737.91      728.14     29.61 o 
   0   3  18      104.07      124.39      3.31 o 
   1   3  18      515.17      528.72     18.05 o 
   2   3  18      432.09      410.50     10.04 o 
   3   3  18       26.82       20.70      2.87 o 
  -7   4  18      151.62      155.79      4.48 o 
  -6   4  18      148.43      174.58      4.99 o 
  -5   4  18      288.95      250.00      7.99 o 
  -4   4  18       16.12       11.45      2.27 o 
  -3   4  18       40.92       50.63      2.91 o 
  -2   4  18      568.99      484.29     11.45 o 
  -1   4  18      512.25      544.36     12.64 o 
   0   4  18      155.37      151.87      6.04 o 
   1   4  18       21.30       24.64      3.99 o 
   2   4  18      400.35      406.50      8.91 o 
   3   4  18      525.98      548.06     10.38 o 
   4   4  18       39.79       56.00      2.36 o 
  -9   5  18      635.10      605.37      7.29 o 
  -8   5  18      313.68      342.57      5.44 o 
  -7   5  18      723.01      637.30     12.93 o 
  -6   5  18      457.41      437.41     12.27 o 
  -5   5  18       52.26       73.80      3.62 o 
  -4   5  18      289.01      260.17      8.86 o 
  -3   5  18      372.87      343.03     11.68 o 
  -2   5  18      427.28      407.13     12.46 o 
  -1   5  18       21.35       29.96      3.22 o 
   0   5  18        2.75       12.98      3.00 o 
   1   5  18      142.92      172.76      6.06 o 
   2   5  18      280.87      300.73      7.64 o 
   3   5  18      183.70      169.92      3.38 o 
   4   5  18       75.71       80.84      2.84 o 
   5   5  18       25.20       32.22      1.56 o 
 -11   6  18      183.48      194.98      3.58 o 
 -10   6  18      185.86      191.24      3.57 o 
  -9   6  18      446.16      417.16      9.15 o 
  -8   6  18      189.31      170.59      5.27 o 
  -7   6  18      114.64      104.51      3.71 o 
  -6   6  18       56.36       73.04      3.44 o 
  -5   6  18      454.05      424.90     12.59 o 
  -4   6  18      148.76      152.39     14.29 o 
  -3   6  18       27.31       24.45      3.19 o 
  -2   6  18      400.38      387.73     34.93 o 
  -1   6  18      140.56      164.77     17.33 o 
   0   6  18      114.16      117.01      5.30 o 
   1   6  18       18.88       14.98      2.54 o 
   2   6  18       22.35       21.28      1.64 o 
   3   6  18      150.66      159.01      7.54 o 
   4   6  18       54.76       67.35      2.04 o 
   5   6  18       52.91       66.33      2.53 o 
   6   6  18      107.83      121.80      3.77 o 
 -12   7  18      167.60      173.94      4.75 o 
 -11   7  18      166.52      173.10      3.58 o 
 -10   7  18       80.77       88.50      2.50 o 
  -9   7  18        0.85        2.29      1.09 o 
  -8   7  18      369.23      351.31     10.85 o 
  -7   7  18        0.88        0.83      1.16 o 
  -6   7  18      115.42      105.75      4.37 o 
  -5   7  18      718.20      645.13     15.10 o 
  -4   7  18      151.05      142.06      5.44 o 
  -3   7  18      524.60      531.88     12.84 o 
  -2   7  18      276.73      304.07     11.05 o 
  -1   7  18       18.23       16.88      3.07 o 
   0   7  18      190.16      189.90      4.96 o 
   1   7  18      266.94      249.60     15.27 o 
   2   7  18      584.04      561.54      7.45 o 
   3   7  18      120.36      100.00      6.62 o 
   4   7  18       57.36       54.33      2.16 o 
   5   7  18       87.01       87.16      2.42 o 
 -12   8  18       46.69       51.10      3.66 o 
 -11   8  18        4.79        4.69      1.22 o 
 -10   8  18       27.47       32.09      1.81 o 
  -9   8  18       38.98       45.49      2.26 o 
  -8   8  18      174.73      152.70      3.64 o 
  -7   8  18      370.40      370.85      5.88 o 
  -6   8  18      189.19      174.36      4.54 o 
  -5   8  18      313.27      332.72      7.36 o 
  -4   8  18       39.67       56.49      3.19 o 
  -3   8  18      184.11      171.84      3.79 o 
  -2   8  18       22.75       22.02      1.46 o 
  -1   8  18      266.89      258.81     11.97 o 
   0   8  18      787.20      741.31      9.19 o 
   1   8  18       22.25       28.05      1.64 o 
   2   8  18      243.46      228.55      7.18 o 
   3   8  18       26.25       24.16      1.57 o 
   4   8  18      144.31      153.64      3.52 o 
 -12   9  18       24.29       23.29      1.97 o 
 -11   9  18       64.51       74.99      2.37 o 
 -10   9  18       11.81       11.32      1.46 o 
  -9   9  18      147.63      143.26      3.98 o 
  -8   9  18       40.06       50.07      2.40 o 
  -7   9  18        0.95        2.80      1.03 o 
  -6   9  18      447.63      444.99      6.39 o 
  -5   9  18      633.71      591.37      8.98 o 
  -4   9  18       77.07       86.87      2.72 o 
  -3   9  18      149.00      145.41      3.47 o 
  -2   9  18      581.97      575.41      7.25 o 
  -1   9  18       21.81       24.40      1.39 o 
   0   9  18       50.49       45.90      1.79 o 
   1   9  18       89.99      100.72      2.55 o 
   2   9  18       18.43       15.60      1.32 o 
   3   9  18       25.76       26.56      2.01 o 
 -11  10  18      101.68       98.40      3.07 o 
 -10  10  18        0.10        1.92      0.95 o 
  -9  10  18       11.22        9.95      1.29 o 
  -8  10  18       26.95       30.64      3.16 o 
  -7  10  18       78.74       90.07      2.76 o 
  -6  10  18      186.33      201.78      4.12 o 
  -5  10  18       25.31       36.40      2.08 o 
  -4  10  18       54.98       64.74      3.39 o 
  -3  10  18      120.88       99.87      2.72 o 
  -2  10  18      243.33      226.01      4.66 o 
  -1  10  18       89.65      104.23      2.59 o 
   0  10  18        9.37       13.54      1.23 o 
   1  10  18       12.25       17.84      1.35 o 
 -11  11  18        0.89        0.58      1.91 o 
 -10  11  18      101.42      104.44      2.61 o 
  -9  11  18       64.66       69.97      3.43 o 
  -8  11  18        4.73        5.69      1.06 o 
  -7  11  18      167.85      170.57      4.69 o 
  -6  11  18      181.37      185.32      6.96 o 
  -5  11  18       53.86       64.64      2.69 o 
  -4  11  18       56.89       57.23      3.48 o 
  -3  11  18       26.54       25.84      2.06 o 
  -2  11  18       18.33       13.24      1.21 o 
  -1  11  18       12.13       15.37      1.56 o 
  -9  12  18       23.85       18.77      1.53 o 
  -8  12  18       45.94       44.41      2.01 o 
  -7  12  18      166.91      176.16      4.59 o 
  -6  12  18      106.34      106.88      3.11 o 
  -5  12  18       87.26       88.48      3.10 o 
  -4  12  18      144.63      156.86      4.85 o 
  -3  12  18       25.63       26.05      2.06 o 
  -1   1  19      410.86      393.20     18.55 o 
   0   1  19     2464.01     2626.25    106.23 o 
   1   1  19     1315.03     1362.49     59.35 o 
  -3   2  19      499.42      484.50      9.77 o 
  -2   2  19       82.32      150.19      5.69 o 
  -1   2  19     1316.34     1341.00     39.07 o 
   0   2  19       27.04       35.12      4.00 o 
   1   2  19      677.98      745.26     14.12 o 
   2   2  19      167.02      155.21      4.10 o 
  -5   3  19      519.84      492.87     15.43 o 
  -4   3  19       81.98       77.19      3.17 o 
  -3   3  19       96.33       95.33      3.83 o 
  -2   3  19      498.13      502.44     11.53 o 
  -1   3  19      677.26      761.35     19.59 o 
   0   3  19      910.91      831.45     16.52 o 
   1   3  19      512.55      508.50     14.01 o 
   2   3  19       38.64       36.09      2.84 o 
   3   3  19      495.60      471.38     11.51 o 
  -7   4  19      662.36      631.31     10.85 o 
  -6   4  19      240.47      232.41      6.94 o 
  -5   4  19      342.22      318.57     12.02 o 
  -4   4  19      153.39      132.36     16.59 o 
  -3   4  19       82.26       69.05      3.95 o 
  -2   4  19      166.36      169.07      5.44 o 
  -1   4  19      511.86      511.99     12.11 o 
   0   4  19      813.08      767.16     14.40 o 
   1   4  19       75.62       74.98      3.20 o 
   2   4  19      125.41      150.45      4.70 o 
   3   4  19      394.48      354.30      8.44 o 
   4   4  19     1149.12     1059.93     10.95 o 
  -9   5  19      116.74      118.16      3.35 o 
  -8   5  19     1217.84     1177.39     15.17 o 
  -7   5  19      592.09      552.16     24.99 o 
  -6   5  19      185.34      206.48      7.48 o 
  -5   5  19       14.46       11.71      2.32 o 
  -4   5  19      342.94      304.10     12.06 o 
  -3   5  19      522.81      464.55     19.71 o 
  -2   5  19       38.33       31.78      2.92 o 
  -1   5  19       76.73       68.41      3.92 o 
   0   5  19      106.12       98.71      6.00 o 
   1   5  19     1100.06     1037.74     21.96 o 
   2   5  19      194.07      159.78      7.07 o 
   3   5  19       74.20       73.53      2.30 o 
   4   5  19      392.39      395.54      9.20 o 
   5   5  19      246.94      249.05      4.09 o 
 -11   6  19       15.96       17.36      1.40 o 
 -10   6  19       40.94       41.59      1.54 o 
  -9   6  19      354.27      311.52      4.77 o 
  -8   6  19      378.66      382.66      5.57 o 
  -7   6  19       91.33       90.67      3.05 o 
  -6   6  19       16.31       14.47      1.78 o 
  -5   6  19      182.93      208.65      7.42 o 
  -4   6  19      240.21      225.10      9.81 o 
  -3   6  19      494.36      454.97     13.61 o 
  -2   6  19      125.63      141.97      7.89 o 
  -1   6  19     1102.88     1041.09     34.31 o 
   0   6  19     3432.64     3206.72     62.36 o 
   1   6  19      128.45      117.50      7.02 o 
   2   6  19       15.78       20.67      1.85 o 
   3   6  19      898.31      840.79     14.16 o 
   4   6  19      108.27      124.55      2.91 o 
   5   6  19       19.30       17.41      1.70 o 
   6   6  19      144.06      138.51      3.87 o 
 -12   7  19       82.81       86.12      3.62 o 
 -11   7  19      170.51      158.74      4.86 o 
 -10   7  19      214.14      212.19      6.25 o 
  -9   7  19       40.95       34.54      1.79 o 
  -8   7  19       83.22       90.43      2.90 o 
  -7   7  19        5.04       10.42      1.39 o 
  -6   7  19       91.14       86.58      3.52 o 
  -5   7  19      588.54      550.64     15.37 o 
  -4   7  19      667.45      635.79     15.81 o 
  -3   7  19      396.56      345.18      9.35 o 
  -2   7  19      192.55      152.63      6.68 o 
  -1   7  19      129.30      116.38      5.30 o 
   0   7  19       25.13       31.05      3.21 o 
   1   7  19      471.55      453.92      8.71 o 
   2   7  19      100.11       89.60      6.50 o 
   3   7  19      190.69      188.59      5.30 o 
   4   7  19       82.27       95.82      3.25 o 
   5   7  19      170.49      176.01      4.35 o 
 -12   8  19        1.37        3.50      1.37 o 
 -11   8  19      273.98      264.26      5.23 o 
 -10   8  19      376.09      385.91      8.67 o 
  -9   8  19       18.79       21.45      1.74 o 
  -8   8  19       65.74       64.48      2.38 o 
  -7   8  19       84.50       93.73      2.76 o 
  -6   8  19      383.21      374.24      5.65 o 
  -5   8  19     1222.68     1222.72     16.52 o 
  -4   8  19     1149.35     1041.86     19.50 o 
  -3   8  19       72.81       67.80      2.68 o 
  -2   8  19       15.50       15.91      1.57 o 
  -1   8  19      471.47      451.97      5.96 o 
   0   8  19      347.30      318.30      4.95 o 
   1   8  19       55.98       59.10      2.10 o 
   2   8  19      109.16      102.44      2.83 o 
   3   8  19       34.66       47.29      2.66 o 
   4   8  19       63.62       82.53      3.25 o 
 -11   9  19      102.23      113.69      3.04 o 
 -10   9  19      192.41      220.19      4.75 o 
  -9   9  19       38.84       45.37      3.75 o 
  -8   9  19       19.06       19.51      1.57 o 
  -7   9  19       40.82       35.38      2.28 o 
  -6   9  19      353.58      302.77      4.93 o 
  -5   9  19      114.43      115.23      3.66 o 
  -4   9  19      390.68      375.98      5.82 o 
  -3   9  19      898.40      853.58     10.11 o 
  -2   9  19       98.55       78.72      2.99 o 
  -1   9  19       56.09       55.37      1.99 o 
   0   9  19       38.46       50.69      1.87 o 
   1   9  19       63.21       65.83      2.07 o 
   2   9  19       64.44       65.66      1.95 o 
   3   9  19      324.36      310.60     12.56 o 
 -11  10  19       34.31       32.32      2.44 o 
 -10  10  19       88.58       99.21      2.64 o 
  -9  10  19      188.72      214.60      4.32 o 
  -8  10  19      373.57      361.29     10.57 o 
  -7  10  19      213.46      204.08      7.93 o 
  -6  10  19       40.77       44.72      2.03 o 
  -5  10  19      245.51      233.40      4.98 o 
  -4  10  19      108.51      118.43      4.21 o 
  -3  10  19      189.60      190.31      5.95 o 
  -2  10  19      109.24      101.54      2.56 o 
  -1  10  19       64.22       66.37      1.94 o 
   0  10  19       69.66       65.00      1.91 o 
   1  10  19      119.36      125.09      2.87 o 
 -10  11  19       33.62       32.44      2.00 o 
  -9  11  19      103.88      109.39      2.84 o 
  -8  11  19      275.92      265.86      4.68 o 
  -7  11  19      170.50      168.99      7.47 o 
  -6  11  19       15.56       16.22      2.46 o 
  -5  11  19       19.71       23.48      1.99 o 
  -4  11  19       81.46       92.50      3.24 o 
  -3  11  19       35.24       45.41      3.79 o 
  -2  11  19       63.62       65.17      2.60 o 
  -1  11  19      118.64      122.29      3.19 o 
  -9  12  19      256.53      241.59      9.58 o 
  -8  12  19        1.25        2.22      1.02 o 
  -7  12  19       83.03       84.78      2.97 o 
  -6  12  19      142.67      149.61      5.75 o 
  -5  12  19      168.86      164.13      4.22 o 
  -4  12  19       64.12       79.85      3.28 o 
  -3  12  19      322.01      322.02      9.35 o 
  -1   1  20     5254.22     5187.93    115.12 o 
   0   1  20      735.47      943.54     23.19 o 
   1   1  20       52.23       68.39      3.65 o 
  -3   2  20      703.52      738.42     15.67 o 
  -2   2  20      170.86      144.16      5.83 o 
  -1   2  20       52.53       71.40      3.28 o 
   0   2  20      302.59      313.02      8.04 o 
   1   2  20      942.00      957.27     17.62 o 
   2   2  20      712.49      667.35     13.00 o 
  -5   3  20      344.05      312.52      8.48 o 
  -4   3  20      377.81      354.66     10.44 o 
  -3   3  20       25.31       28.44      2.70 o 
  -2   3  20      705.11      699.48     15.29 o 
  -1   3  20      932.83      997.35     20.95 o 
   0   3  20     1480.41     1626.56     26.04 o 
   1   3  20      522.51      552.46     18.95 o 
   2   3  20      372.55      351.33      9.18 o 
   3   3  20      460.69      458.92     12.69 o 
  -7   4  20      307.34      298.53      6.29 o 
  -6   4  20        5.98        3.49      1.65 o 
  -5   4  20      406.23      402.53     14.15 o 
  -4   4  20      153.27      165.51     11.89 o 
  -3   4  20      377.45      358.57     20.59 o 
  -2   4  20      712.06      645.28     16.92 o 
  -1   4  20      525.98      539.57     13.64 o 
   0   4  20     4558.83     4270.16     70.56 o 
   1   4  20       96.88      101.82      4.02 o 
   2   4  20     1580.14     1534.14     30.63 o 
   3   4  20      763.69      734.39     12.94 o 
   4   4  20       75.04       98.29      3.57 o 
  -9   5  20      115.18      112.70      4.40 o 
  -8   5  20      176.58      158.89      5.31 o 
  -7   5  20      238.10      231.80      7.54 o 
  -6   5  20      721.39      784.01     17.07 o 
  -5   5  20      760.30      773.21     23.74 o 
  -4   5  20      404.52      415.93     14.41 o 
  -3   5  20      343.75      346.40      9.03 o 
  -2   5  20      375.08      338.78      9.17 o 
  -1   5  20       96.67       97.33      4.69 o 
   0   5  20     1884.47     1884.53     43.61 o 
   1   5  20      238.48      220.86     15.43 o 
   2   5  20      364.84      320.64      7.25 o 
   3   5  20      247.18      252.06      4.10 o 
   4   5  20      371.73      329.28      5.64 o 
   5   5  20      110.87      115.40      3.32 o 
 -11   6  20       94.19      105.87      2.62 o 
 -10   6  20       20.79       24.88      1.36 o 
  -9   6  20      197.65      183.87      4.69 o 
  -8   6  20      204.25      193.59      3.55 o 
  -7   6  20      181.87      152.87      5.10 o 
  -6   6  20      641.40      611.35     15.84 o 
  -5   6  20      723.19      733.14     16.56 o 
  -4   6  20        5.48        9.69      2.30 o 
  -3   6  20      461.55      449.52     13.76 o 
  -2   6  20     1585.10     1514.21     31.27 o 
  -1   6  20      240.20      206.35     12.31 o 
   0   6  20        1.08        8.70      2.56 o 
   1   6  20      191.93      189.30      4.89 o 
   2   6  20      303.33      338.53     10.43 o 
   3   6  20      613.35      593.48     11.96 o 
   4   6  20       42.28       42.04      4.26 o 
   5   6  20        4.54        2.97      0.91 o 
   6   6  20       44.10       43.31      2.62 o 
 -12   7  20       78.71       88.91      3.67 o 
 -11   7  20       41.31       51.34      3.19 o 
 -10   7  20       52.67       57.76      3.30 o 
  -9   7  20     1133.38     1158.54     14.19 o 
  -8   7  20      190.07      196.97      4.85 o 
  -7   7  20      283.40      292.83      5.07 o 
  -6   7  20      180.60      150.76      3.86 o 
  -5   7  20      236.81      236.19      8.67 o 
  -4   7  20      304.08      300.10     12.17 o 
  -3   7  20      762.47      721.90     16.16 o 
  -2   7  20      365.59      316.17      9.02 o 
  -1   7  20      192.15      172.95      6.06 o 
   0   7  20       19.33       18.24      1.51 o 
   1   7  20       11.87       10.73      1.51 o 
   2   7  20      228.07      208.00      9.55 o 
   3   7  20       85.77       99.25      6.35 o 
   4   7  20        3.52        7.36      1.05 o 
   5   7  20       49.89       48.55      2.17 o 
 -12   8  20       83.45      110.15      4.96 o 
 -11   8  20      118.04      120.76      5.26 o 
 -10   8  20      502.69      500.64     10.56 o 
  -9   8  20       48.46       47.13      2.08 o 
  -8   8  20      158.96      130.66      3.14 o 
  -7   8  20      191.38      204.56      6.11 o 
  -6   8  20      203.56      189.43      4.66 o 
  -5   8  20      177.02      145.03      3.39 o 
  -4   8  20       74.58       96.65      2.43 o 
  -3   8  20      247.89      244.06      4.59 o 
  -2   8  20      302.32      349.06      8.76 o 
  -1   8  20       11.53        9.31      1.13 o 
   0   8  20       39.81       38.84      1.84 o 
   1   8  20      207.72      217.00      3.78 o 
   2   8  20       19.65       16.95      1.52 o 
   3   8  20       88.46       97.75      2.76 o 
   4   8  20        0.18        1.51      1.35 o 
 -11   9  20       46.41       55.68      2.61 o 
 -10   9  20        4.81        6.72      1.27 o 
  -9   9  20      293.62      282.91      7.55 o 
  -8   9  20       49.45       47.78      2.36 o 
  -7   9  20     1131.14     1166.60     15.61 o 
  -6   9  20      196.71      195.44      5.52 o 
  -5   9  20      115.90      117.46      2.96 o 
  -4   9  20      368.97      332.88      5.08 o 
  -3   9  20      615.85      617.57     13.41 o 
  -2   9  20      226.21      201.77      5.32 o 
  -1   9  20      206.97      215.01      3.57 o 
   0   9  20       19.92       15.25      1.23 o 
   1   9  20        3.79        5.97      0.95 o 
   2   9  20      108.47      122.53      3.03 o 
 -11  10  20      110.91      104.35      5.63 o 
 -10  10  20       38.96       47.84      3.54 o 
  -9  10  20        5.41        5.46      1.07 o 
  -8  10  20      505.69      513.87     21.00 o 
  -7  10  20       52.10       65.59      3.65 o 
  -6  10  20       21.28       23.27      1.63 o 
  -5  10  20      111.83      104.75      5.90 o 
  -4  10  20       42.63       45.93      2.55 o 
  -3  10  20       86.07       97.73      4.90 o 
  -2  10  20       20.11       16.95      1.30 o 
  -1  10  20        3.89        6.97      1.41 o 
   0  10  20      218.78      202.42      3.39 o 
   1  10  20       17.95       17.96      1.53 o 
 -10  11  20      111.46      103.45      4.50 o 
  -9  11  20       47.28       59.99      2.01 o 
  -8  11  20      116.51      118.43      6.40 o 
  -7  11  20       42.39       52.53      2.91 o 
  -6  11  20       94.61      109.88      3.48 o 
  -5  11  20        4.19        2.63      1.33 o 
  -4  11  20        3.51        6.98      1.41 o 
  -3  11  20       87.83      104.20      3.54 o 
  -2  11  20      109.33      120.30      3.70 o 
  -1  11  20       17.88       22.82      1.79 o 
  -8  12  20       81.81       91.43      4.42 o 
  -7  12  20       78.79       67.92      4.65 o 
  -6  12  20       44.28       45.29      2.30 o 
  -5  12  20       49.58       61.28      3.38 o 
  -4  12  20        0.12        0.77      1.22 o 
   0   0  21     2431.24     2685.27    105.71 o 
  -1   1  21     2554.23     2577.48     49.73 o 
   0   1  21      612.38      707.93     22.24 o 
   1   1  21      626.38      570.27     12.28 o 
  -3   2  21       80.95       72.47      3.11 o 
  -2   2  21      380.72      350.77      8.71 o 
  -1   2  21      628.02      590.05     13.19 o 
   0   2  21      301.03      320.55      8.28 o 
   1   2  21      746.08      763.50     16.69 o 
   2   2  21      110.20      111.06      6.13 o 
  -5   3  21      295.14      285.10      8.82 o 
  -4   3  21      365.57      377.47     11.20 o 
  -3   3  21      550.94      610.64     13.76 o 
  -2   3  21       82.05       96.01      4.64 o 
  -1   3  21      748.82      782.08     17.02 o 
   0   3  21     5319.94     5160.82     78.84 o 
   1   3  21      675.55      695.63     16.24 o 
   2   3  21      415.31      418.31     10.38 o 
   3   3  21      223.03      201.88      7.61 o 
  -7   4  21      217.51      181.35      4.33 o 
  -6   4  21      298.50      283.12     10.85 o 
  -5   4  21      428.49      453.75     15.24 o 
  -4   4  21       17.87       17.21      3.02 o 
  -3   4  21      360.96      321.73      9.83 o 
  -2   4  21      111.13      133.41      5.84 o 
  -1   4  21      676.28      666.63     15.22 o 
   0   4  21      239.52      199.28      6.04 o 
   1   4  21      419.86      450.07     14.52 o 
   2   4  21       58.57       69.45      8.41 o 
   3   4  21      948.27      897.47     12.53 o 
   4   4  21      343.13      342.94      6.56 o 
  -9   5  21      167.39      140.19      2.86 o 
  -8   5  21        2.87        8.56      1.13 o 
  -7   5  21       17.94       14.76      1.52 o 
  -6   5  21     1141.40      996.45     18.92 o 
  -5   5  21      700.74      685.11     21.46 o 
  -4   5  21      429.92      467.32     15.81 o 
  -3   5  21      296.27      261.38      9.54 o 
  -2   5  21      415.15      421.92     10.82 o 
  -1   5  21      419.11      440.73     11.41 o 
   0   5  21     1808.11     1670.90     39.27 o 
   1   5  21     1434.03     1357.24     28.31 o 
   2   5  21     1149.02     1095.26     15.77 o 
   3   5  21       18.15       17.49      1.31 o 
   4   5  21       47.99       56.40      2.80 o 
   5   5  21      135.30      131.97      3.06 o 
 -11   6  21      141.54      161.27      4.43 o 
 -10   6  21      201.10      210.33      4.95 o 
  -9   6  21      160.83      161.02      4.11 o 
  -8   6  21       20.77       18.01      1.34 o 
  -7   6  21      105.25      105.36      2.73 o 
  -6   6  21        3.85       16.61      2.08 o 
  -5   6  21     1144.45     1016.59     21.39 o 
  -4   6  21      301.79      322.79     16.42 o 
  -3   6  21      225.34      208.67      6.39 o 
  -2   6  21       58.45       61.27      4.77 o 
  -1   6  21     1429.96     1372.62     25.26 o 
   0   6  21      579.13      592.37     21.23 o 
   1   6  21      903.98      871.61     11.55 o 
   2   6  21     1185.67     1128.77     21.78 o 
   3   6  21      217.02      207.71      6.65 o 
   4   6  21      293.63      275.60      4.72 o 
   5   6  21       44.30       46.36      1.68 o 
   6   6  21      143.48      129.39      4.09 o 
 -12   7  21       81.52       81.17      7.24 o 
 -11   7  21      225.52      219.87      5.37 o 
 -10   7  21       93.42      100.39      2.68 o 
  -9   7  21       42.10       48.13      4.56 o 
  -8   7  21      509.51      460.03      7.12 o 
  -7   7  21        0.09        3.08      1.15 o 
  -6   7  21      105.65       99.48      3.89 o 
  -5   7  21       17.46       14.28      1.87 o 
  -4   7  21      216.68      172.43      5.38 o 
  -3   7  21      950.13      895.73     17.28 o 
  -2   7  21     1151.70     1086.79     15.76 o 
  -1   7  21      905.35      879.06     11.00 o 
   0   7  21      828.02      715.83      9.75 o 
   1   7  21        3.90        4.11      1.33 o 
   2   7  21      322.82      305.62      8.38 o 
   3   7  21      222.30      223.65      9.98 o 
   4   7  21       10.14        5.96      0.97 o 
   5   7  21      156.21      176.22      4.85 o 
 -11   8  21        0.37        1.20      1.05 o 
 -10   8  21      132.55      153.69      3.59 o 
  -9   8  21       55.84       56.98      2.30 o 
  -8   8  21       38.48       38.22      1.90 o 
  -7   8  21      510.18      449.25      6.80 o 
  -6   8  21       20.78       14.79      1.62 o 
  -5   8  21        2.83        7.97      1.23 o 
  -4   8  21      341.64      331.31      5.33 o 
  -3   8  21       18.18       15.14      1.47 o 
  -2   8  21     1188.34     1109.60     12.12 o 
  -1   8  21        4.03        7.88      1.06 o 
   0   8  21       26.97       22.98      1.51 o 
   1   8  21       72.40       74.15      2.30 o 
   2   8  21      202.95      193.52      4.19 o 
   3   8  21        9.05        7.58      0.91 o 
   4   8  21       84.06       90.40      5.15 o 
 -11   9  21       60.63       65.99      4.60 o 
 -10   9  21        1.18        3.19      1.14 o 
  -9   9  21       38.13       48.90      2.05 o 
  -8   9  21       56.45       56.88      2.25 o 
  -7   9  21       42.40       49.42      4.18 o 
  -6   9  21      160.40      142.21      3.44 o 
  -5   9  21      167.56      130.60      2.98 o 
  -4   9  21       47.36       47.78      2.11 o 
  -3   9  21      216.02      195.61      3.68 o 
  -2   9  21      319.72      303.63      5.77 o 
  -1   9  21       73.02       77.91      2.94 o 
   0   9  21       67.76       66.19      1.97 o 
   1   9  21      193.02      170.14      3.03 o 
   2   9  21      158.68      159.86      3.20 o 
 -11  10  21       68.02       72.94      5.48 o 
 -10  10  21      517.40      545.21      8.64 o 
  -9  10  21        1.14        4.16      1.16 o 
  -8  10  21      133.38      141.70      3.77 o 
  -7  10  21       92.29       98.07      2.91 o 
  -6  10  21      201.61      216.61      8.77 o 
  -5  10  21      136.04      125.90      5.37 o 
  -4  10  21      293.69      268.86      5.66 o 
  -3  10  21      219.62      215.33      6.51 o 
  -2  10  21      202.36      195.20      3.66 o 
  -1  10  21      192.21      170.99      3.01 o 
   0  10  21        0.43        2.72      0.78 o 
   1  10  21        5.32        5.08      1.49 o 
 -10  11  21       67.86       72.79      7.64 o 
  -9  11  21       60.69       73.67      3.30 o 
  -8  11  21        0.48        2.55      1.07 o 
  -7  11  21      224.74      210.73      4.98 o 
  -6  11  21      140.85      172.12      4.95 o 
  -5  11  21       43.55       43.52      2.37 o 
  -4  11  21       10.06        5.94      1.50 o 
  -3  11  21        9.19        8.60      1.49 o 
  -2  11  21      159.02      163.28      5.06 o 
  -1  11  21        5.45        7.15      2.22 o 
  -8  12  21       13.69       16.32      3.14 o 
  -7  12  21       81.30       90.69      3.17 o 
  -6  12  21      143.43      132.92      5.23 o 
  -5  12  21      155.62      176.78      4.85 o 
  -4  12  21       84.35       80.58      4.89 o 
  -1   1  22     6398.26     6613.79    124.30 o 
   0   1  22       74.79       69.91      3.27 o 
   1   1  22      205.20      202.64      6.79 o 
  -3   2  22      131.73      128.14      4.59 o 
  -2   2  22      179.72      201.57      5.92 o 
  -1   2  22      204.43      178.22      5.93 o 
   0   2  22      576.55      559.77     12.83 o 
   1   2  22      584.26      580.71     13.34 o 
   2   2  22      435.84      335.84     10.06 o 
  -5   3  22     1129.61     1022.02     21.37 o 
  -4   3  22      509.26      462.70     14.24 o 
  -3   3  22      269.37      261.47      7.30 o 
  -2   3  22      134.02      138.48      4.90 o 
  -1   3  22      588.60      575.25     19.45 o 
   0   3  22     1253.85     1153.80     19.08 o 
   1   3  22       73.90       75.50      2.91 o 
   2   3  22       29.74       27.14      3.43 o 
   3   3  22     1078.22     1017.75     16.17 o 
  -7   4  22      349.32      347.71      8.11 o 
  -6   4  22      408.82      423.94     14.93 o 
  -5   4  22       35.08       29.29      5.16 o 
  -4   4  22       43.58       33.88      3.86 o 
  -3   4  22      511.55      488.78     13.87 o 
  -2   4  22      434.55      370.20     11.27 o 
  -1   4  22       72.89       83.58      4.15 o 
   0   4  22      355.13      288.49      8.43 o 
   1   4  22       52.01       52.26      3.79 o 
   2   4  22     1047.00      996.28     18.93 o 
   3   4  22       65.07       78.35      3.16 o 
   4   4  22      308.34      283.60      4.16 o 
  -9   5  22       63.12       61.25      2.11 o 
  -8   5  22       77.60       68.66      2.06 o 
  -7   5  22      319.83      276.38      4.79 o 
  -6   5  22       17.93       19.86      2.16 o 
  -5   5  22      283.42      283.47      9.10 o 
  -4   5  22       35.53       30.54      3.90 o 
  -3   5  22     1127.64     1079.25     26.52 o 
  -2   5  22       29.75       26.44      3.84 o 
  -1   5  22       53.30       47.30      4.13 o 
   0   5  22        1.82        4.84      2.09 o 
   1   5  22     1229.99     1186.20     34.18 o 
   2   5  22      115.91      112.46      3.30 o 
   3   5  22        1.07        2.51      1.06 o 
   4   5  22       37.51       44.94      1.79 o 
   5   5  22       74.52       68.99      2.70 o 
 -11   6  22       85.53       88.20      2.51 o 
 -10   6  22        1.96        5.18      1.22 o 
  -9   6  22      133.73      149.99      4.81 o 
  -8   6  22       46.93       47.28      1.88 o 
  -7   6  22       29.68       31.72      1.81 o 
  -6   6  22       25.81       25.86      2.64 o 
  -5   6  22       17.60       23.32      3.38 o 
  -4   6  22      411.18      393.43      9.40 o 
  -3   6  22     1082.43     1024.55     18.91 o 
  -2   6  22     1048.08      968.67     18.66 o 
  -1   6  22     1229.72     1154.09     21.69 o 
   0   6  22     2487.53     2257.50     35.01 o 
   1   6  22      529.94      523.11      8.35 o 
   2   6  22      319.89      296.05      8.84 o 
   3   6  22       57.61       66.15      2.48 o 
   4   6  22      115.67      116.12      3.56 o 
   5   6  22        7.91       14.17      1.17 o 
   6   6  22       41.71       52.14      4.22 o 
 -11   7  22      105.39       92.51      2.54 o 
 -10   7  22      295.30      281.81      4.62 o 
  -9   7  22       20.44       24.98      1.53 o 
  -8   7  22      167.45      184.84      6.39 o 
  -7   7  22      388.24      345.19      5.65 o 
  -6   7  22       30.00       28.70      2.08 o 
  -5   7  22      321.49      286.99      5.09 o 
  -4   7  22      350.16      341.48      6.97 o 
  -3   7  22       65.66       75.84      3.72 o 
  -2   7  22      115.85      103.13      2.66 o 
  -1   7  22      531.34      526.00      6.76 o 
   0   7  22      402.33      406.27      6.40 o 
   1   7  22      131.76      128.43      3.45 o 
   2   7  22      125.69      117.16      3.23 o 
   3   7  22      115.45      120.63      3.15 o 
   4   7  22       60.37       65.27      1.99 o 
   5   7  22      190.32      183.71      8.13 o 
 -11   8  22       45.69       54.43      3.41 o 
 -10   8  22       83.45       92.91      4.37 o 
  -9   8  22       36.69       46.01      2.97 o 
  -8   8  22      406.47      376.71      5.78 o 
  -7   8  22      168.84      187.46      4.00 o 
  -6   8  22       46.23       47.08      2.56 o 
  -5   8  22       80.17       73.92      2.51 o 
  -4   8  22      305.90      277.45      4.56 o 
  -3   8  22        1.07        2.69      1.07 o 
  -2   8  22      317.57      300.45      9.12 o 
  -1   8  22      132.45      127.02      3.00 o 
   0   8  22       46.51       48.40      1.94 o 
   1   8  22      157.31      154.27      3.22 o 
   2   8  22       60.60       63.82      2.25 o 
   3   8  22       26.56       25.70      1.33 o 
 -11   9  22      105.49      107.01      5.29 o 
 -10   9  22       55.46       50.36      2.13 o 
  -9   9  22        2.99        5.57      1.21 o 
  -8   9  22       36.64       45.86      2.05 o 
  -7   9  22       19.83       25.28      2.11 o 
  -6   9  22      134.76      162.83      4.52 o 
  -5   9  22       63.86       65.26      2.19 o 
  -4   9  22       37.38       39.62      2.01 o 
  -3   9  22       57.13       62.73      2.59 o 
  -2   9  22      124.26      116.98      2.59 o 
  -1   9  22      156.82      154.31      3.13 o 
   0   9  22      194.33      178.60      3.15 o 
   1   9  22       63.65       61.06      3.19 o 
   2   9  22       48.86       48.37      2.03 o 
 -10  10  22       73.22       87.36      5.24 o 
  -9  10  22       54.99       53.20      2.18 o 
  -8  10  22       82.66       85.95      3.64 o 
  -7  10  22      295.45      271.91      5.02 o 
  -6  10  22        2.14        3.97      1.16 o 
  -5  10  22       74.52       62.18      3.10 o 
  -4  10  22      115.89      124.76      4.49 o 
  -3  10  22      118.54      124.53      2.72 o 
  -2  10  22       59.47       66.74      2.27 o 
  -1  10  22       63.81       55.76      3.10 o 
   0  10  22       38.22       35.76      1.47 o 
  -9  11  22      105.73      106.59      3.28 o 
  -8  11  22       45.34       42.35      2.38 o 
  -7  11  22      104.52       97.39      3.44 o 
  -6  11  22       85.40       91.29      3.47 o 
  -5  11  22        7.93       14.39      1.56 o 
  -4  11  22       60.47       68.04      3.50 o 
  -3  11  22       26.97       25.94      1.92 o 
  -2  11  22       48.97       46.18      4.02 o 
  -7  12  22       38.06       39.66      4.17 o 
  -6  12  22       41.87       44.92      4.46 o 
  -1   1  23       28.68       52.74      3.91 o 
   0   1  23      650.88      692.44     18.15 o 
   1   1  23      104.09      122.53      5.49 o 
  -3   2  23      147.09      159.46      8.54 o 
  -2   2  23        0.05        2.40      1.40 o 
  -1   2  23      102.72      120.42      4.51 o 
   0   2  23       41.89       49.78      2.41 o 
   1   2  23      335.21      322.66      8.59 o 
   2   2  23     3096.88     2924.74     55.76 o 
  -5   3  23     1178.86     1107.22     28.60 o 
  -4   3  23       96.88       92.31      4.82 o 
  -3   3  23      114.29      112.80      4.57 o 
  -2   3  23      146.37      141.13      5.75 o 
  -1   3  23      333.36      326.61      8.75 o 
   0   3  23      494.75      506.98     10.57 o 
   1   3  23     1692.57     1647.06     29.12 o 
   2   3  23       10.67       13.77      2.30 o 
   3   3  23      307.29      306.20     14.17 o 
  -7   4  23       95.32       86.88      2.27 o 
  -6   4  23      136.98      125.53      4.37 o 
  -5   4  23      317.29      272.41      8.75 o 
  -4   4  23      312.17      326.00     12.00 o 
  -3   4  23       97.46       83.71      4.67 o 
  -2   4  23     3105.90     2827.03     63.49 o 
  -1   4  23     1692.65     1632.25     38.47 o 
   0   4  23       73.66       72.84      7.99 o 
   1   4  23     2929.80     2763.79     47.94 o 
   2   4  23      136.93      134.55      6.49 o 
   3   4  23       88.75       94.49      2.37 o 
   4   4  23       47.72       44.29      1.80 o 
  -9   5  23      110.49      116.03      4.44 o 
  -8   5  23      100.55       97.53      3.48 o 
  -7   5  23      525.17      430.62      5.89 o 
  -6   5  23      714.17      664.53     16.58 o 
  -5   5  23        0.52       -1.08      1.75 o 
  -4   5  23      317.82      334.04     27.07 o 
  -3   5  23     1178.12     1122.64     27.48 o 
  -2   5  23       11.36       12.78      5.28 o 
  -1   5  23     2932.95     2805.87     54.03 o 
   0   5  23      828.70      773.55     17.88 o 
   1   5  23      837.58      792.10     15.95 o 
   2   5  23       82.00       97.46      3.05 o 
   3   5  23       63.14       58.10      2.05 o 
   4   5  23       11.35        8.86      1.27 o 
   5   5  23      161.45      167.15      3.59 o 
 -11   6  23       97.73       88.06      2.44 o 
 -10   6  23      392.88      408.23      6.77 o 
  -9   6  23      216.98      194.39      3.17 o 
  -8   6  23       14.73       16.80      1.30 o 
  -7   6  23      202.31      187.32      3.81 o 
  -6   6  23        0.12        4.71      1.28 o 
  -5   6  23      715.44      658.71     18.39 o 
  -4   6  23      137.54      118.50      4.55 o 
  -3   6  23      305.64      298.50     12.47 o 
  -2   6  23      137.79      141.70      4.97 o 
  -1   6  23      838.50      815.31     21.98 o 
   0   6  23        0.38        3.81      1.47 o 
   1   6  23      818.13      737.59     13.18 o 
   2   6  23       52.89       66.63      2.44 o 
   3   6  23      280.70      285.58      4.44 o 
   4   6  23       47.16       56.22      2.00 o 
   5   6  23      128.30      143.40      3.23 o 
 -11   7  23       19.45       18.72      1.42 o 
 -10   7  23      115.39      132.63      4.13 o 
  -9   7  23      335.22      354.90      5.61 o 
  -8   7  23      253.62      252.39      4.79 o 
  -7   7  23        8.13        3.98      1.12 o 
  -6   7  23      201.83      186.38      4.10 o 
  -5   7  23      521.66      423.66      7.86 o 
  -4   7  23       96.23       90.44      2.80 o 
  -3   7  23       89.50       92.09      2.49 o 
  -2   7  23       81.96       91.65      2.44 o 
  -1   7  23      822.68      747.79     13.46 o 
   0   7  23      110.81      109.84      3.01 o 
   1   7  23      649.68      585.93      8.80 o 
   2   7  23       65.87       65.21      2.44 o 
   3   7  23        4.51        6.58      1.19 o 
   4   7  23       11.32       11.72      0.99 o 
 -11   8  23       91.07       76.41      3.00 o 
 -10   8  23      115.13      120.13      2.81 o 
  -9   8  23       16.77       18.72      1.63 o 
  -8   8  23       33.14       24.14      1.60 o 
  -7   8  23      253.65      244.96      4.92 o 
  -6   8  23       14.72       17.60      3.16 o 
  -5   8  23      100.85      102.44      2.49 o 
  -4   8  23       47.35       43.67      1.90 o 
  -3   8  23       63.55       53.62      2.26 o 
  -2   8  23       53.22       60.33      1.87 o 
  -1   8  23      653.21      601.76      7.91 o 
   0   8  23       52.77       52.95      3.05 o 
   1   8  23       59.00       59.56      4.52 o 
   2   8  23      104.60       90.75      2.28 o 
   3   8  23       80.20       94.42      2.71 o 
 -11   9  23       96.36      111.58      4.22 o 
 -10   9  23       20.68       27.63      1.76 o 
  -9   9  23        0.95        0.53      0.91 o 
  -8   9  23       17.60       17.98      1.36 o 
  -7   9  23      332.26      347.51      5.84 o 
  -6   9  23      218.32      187.91      4.17 o 
  -5   9  23      111.11      119.80      2.82 o 
  -4   9  23       11.23       10.64      1.21 o 
  -3   9  23      280.30      276.43      3.98 o 
  -2   9  23       65.91       68.88      2.31 o 
  -1   9  23       58.59       54.17      3.58 o 
   0   9  23        3.12        5.30      0.90 o 
   1   9  23       80.17       80.56      2.64 o 
   2   9  23        2.27        4.40      1.41 o 
 -10  10  23       57.69       61.50      3.69 o 
  -9  10  23       20.59       27.11      1.70 o 
  -8  10  23      113.19      119.17      3.20 o 
  -7  10  23      115.34      112.41      4.62 o 
  -6  10  23      391.95      385.83      7.77 o 
  -5  10  23      162.42      164.76      4.09 o 
  -4  10  23       46.96       55.16      2.04 o 
  -3  10  23        4.44        7.92      1.12 o 
  -2  10  23      103.24       92.55      2.55 o 
  -1  10  23       79.59       81.67      3.72 o 
   0  10  23        4.68        3.62      0.90 o 
  -9  11  23       95.83      102.02      4.40 o 
  -8  11  23       92.48       84.44      2.93 o 
  -7  11  23       19.26       14.44      2.02 o 
  -6  11  23       96.84       95.68      2.85 o 
  -5  11  23      127.83      142.48      5.60 o 
  -4  11  23       11.36       12.37      1.86 o 
  -3  11  23       79.53       92.01      3.63 o 
  -2  11  23        2.37        5.53      1.65 o 
   0   0  24       44.12       57.06      7.09 o 
  -1   1  24      351.01      323.49     10.17 o 
   0   1  24       75.79       60.95      4.01 o 
   1   1  24      123.72      107.97      5.28 o 
  -3   2  24       16.77       11.14      1.84 o 
  -2   2  24        0.75        2.84      1.47 o 
  -1   2  24      125.89       98.82      4.14 o 
   0   2  24      288.82      221.75      8.74 o 
   1   2  24       56.84       49.78      3.32 o 
   2   2  24      448.03      426.93     12.40 o 
  -5   3  24       57.47       57.04      3.95 o 
  -4   3  24      729.82      695.89     17.99 o 
  -3   3  24        1.68        1.94      1.52 o 
  -2   3  24       16.35       14.68      2.06 o 
  -1   3  24       56.32       58.60      3.47 o 
   0   3  24       12.08       20.88      2.67 o 
   1   3  24      442.18      422.14      9.45 o 
   2   3  24      487.29      494.03     11.58 o 
   3   3  24      970.65      938.04     17.27 o 
  -7   4  24       30.05       29.00      1.56 o 
  -6   4  24      369.41      345.67      7.41 o 
  -5   4  24      859.84      883.03     26.60 o 
  -4   4  24       44.03       48.03      6.21 o 
  -3   4  24      727.40      677.79     17.68 o 
  -2   4  24      451.44      464.59     13.33 o 
  -1   4  24      441.57      433.05     12.73 o 
   0   4  24     1146.36     1158.90     29.18 o 
   1   4  24      222.44      200.45      5.82 o 
   2   4  24      950.94      914.71     13.68 o 
   3   4  24      788.34      773.11      9.03 o 
   4   4  24       59.29       58.18      2.09 o 
  -9   5  24       93.51      107.25      3.33 o 
  -8   5  24      519.03      541.65      6.34 o 
  -7   5  24      245.95      217.27      3.71 o 
  -6   5  24      102.96      113.11      7.43 o 
  -5   5  24      655.20      617.85     16.54 o 
  -4   5  24      853.09      797.98     18.74 o 
  -3   5  24       55.12       47.31      3.23 o 
  -2   5  24      493.18      493.57     11.85 o 
  -1   5  24      223.07      190.49      5.90 o 
   0   5  24        9.42       18.07      2.83 o 
   1   5  24       93.22       97.59      3.40 o 
   2   5  24       53.75       49.74      2.15 o 
   3   5  24       82.77       80.56      2.29 o 
   4   5  24        8.00        6.28      1.14 o 
   5   5  24       14.52       15.09      2.55 o 
 -11   6  24       32.09       28.76      1.88 o 
 -10   6  24       10.28        8.37      1.33 o 
  -9   6  24      317.64      319.01      6.00 o 
  -8   6  24      166.23      124.01      4.35 o 
  -7   6  24      172.50      177.78      3.86 o 
  -6   6  24       52.62       39.17      2.08 o 
  -5   6  24      102.61      101.85      3.79 o 
  -4   6  24      363.71      343.82      9.38 o 
  -3   6  24      961.96      955.44     18.98 o 
  -2   6  24      950.91      924.29     17.70 o 
  -1   6  24       92.44      110.46      5.36 o 
   0   6  24      216.64      221.37      4.62 o 
   1   6  24      156.71      144.84      3.71 o 
   2   6  24      179.77      183.08      3.51 o 
   3   6  24       31.26       40.57      2.08 o 
   4   6  24       63.72       51.66      1.88 o 
   5   6  24       10.70       16.54      1.41 o 
 -11   7  24       22.02       31.45      1.90 o 
 -10   7  24       49.04       52.34      2.14 o 
  -9   7  24      115.12      127.29      3.78 o 
  -8   7  24       40.82       42.14      2.40 o 
  -7   7  24       77.49       90.81      2.63 o 
  -6   7  24      170.68      175.61      4.16 o 
  -5   7  24      246.68      210.40      4.35 o 
  -4   7  24       30.99       29.80      1.66 o 
  -3   7  24      791.10      768.71      9.28 o 
  -2   7  24       53.72       50.31      1.92 o 
  -1   7  24      157.58      143.86      3.40 o 
   0   7  24      229.93      216.93      4.23 o 
   1   7  24      301.93      274.46      6.55 o 
   2   7  24       31.90       27.29      1.99 o 
   3   7  24        3.52        3.26      1.05 o 
   4   7  24        3.20        3.29      1.10 o 
 -11   8  24       54.67       58.60      5.14 o 
 -10   8  24       41.01       44.86      2.06 o 
  -9   8  24      122.78      127.81      3.32 o 
  -8   8  24       24.82       19.99      1.59 o 
  -7   8  24       41.15       44.05      2.20 o 
  -6   8  24      166.40      126.52      3.73 o 
  -5   8  24      521.46      540.61      7.51 o 
  -4   8  24       59.20       49.24      2.05 o 
  -3   8  24       81.85       77.88      2.34 o 
  -2   8  24      179.68      186.22      3.34 o 
  -1   8  24      297.89      268.23      4.72 o 
   0   8  24       11.01       11.50      1.23 o 
   1   8  24      134.14      114.22      2.76 o 
   2   8  24       46.19       44.11      1.65 o 
   3   8  24       12.71       16.16      1.30 o 
 -10   9  24       98.80      101.00      2.89 o 
  -9   9  24      103.64      130.95      3.08 o 
  -8   9  24      124.24      128.06      3.00 o 
  -7   9  24      115.01      122.16      4.08 o 
  -6   9  24      318.90      315.74      6.15 o 
  -5   9  24       92.65       91.68      3.00 o 
  -4   9  24        7.75        5.39      1.30 o 
  -3   9  24       31.53       34.96      1.60 o 
  -2   9  24       32.44       28.98      1.63 o 
  -1   9  24      135.79      117.80      2.84 o 
   0   9  24        0.69        1.45      0.87 o 
   1   9  24      174.10      174.31      2.73 o 
 -10  10  24      509.93      564.54     14.88 o 
  -9  10  24       97.77       99.44      5.50 o 
  -8  10  24       41.34       40.34      3.53 o 
  -7  10  24       48.27       47.60      2.95 o 
  -6  10  24       10.48        5.62      1.34 o 
  -5  10  24       14.73       17.09      1.66 o 
  -4  10  24       63.63       60.23      2.45 o 
  -3  10  24        3.57        1.94      1.30 o 
  -2  10  24       47.30       46.30      1.73 o 
  -1  10  24      174.94      179.73      3.39 o 
   0  10  24        9.43       12.16      1.32 o 
  -9  11  24        5.48        5.63      1.95 o 
  -8  11  24       54.73       69.76      3.81 o 
  -7  11  24       22.59       28.22      2.20 o 
  -6  11  24       31.18       29.84      1.89 o 
  -5  11  24       11.28       13.59      2.37 o 
  -4  11  24        3.04        3.01      1.39 o 
  -3  11  24       13.11       15.19      1.77 o 
  -2  11  24       12.88       24.30      2.98 o 
  -1   1  25      373.18      410.73     12.26 o 
   0   1  25        0.87        1.51      1.66 o 
   1   1  25      351.66      389.52     11.91 o 
  -3   2  25       58.89       55.45      3.33 o 
  -2   2  25      446.93      433.68     10.61 o 
  -1   2  25      352.22      380.04      9.64 o 
   0   2  25      413.02      440.02     10.81 o 
   1   2  25      200.89      218.61      6.71 o 
   2   2  25       57.45       61.35      5.89 o 
  -5   3  25       51.84       45.84      4.00 o 
  -4   3  25      706.63      651.53     17.10 o 
  -3   3  25      277.18      257.17      7.44 o 
  -2   3  25       57.31       49.60      3.30 o 
  -1   3  25      198.58      200.80      6.41 o 
   0   3  25        3.35        4.87      1.78 o 
   1   3  25     1321.43     1298.18     26.46 o 
   2   3  25      349.96      313.29     14.84 o 
   3   3  25      639.27      596.37     14.25 o 
  -7   4  25      155.65      151.70      4.61 o 
  -6   4  25      338.57      330.51      5.68 o 
  -5   4  25      428.24      343.52      8.99 o 
  -4   4  25      115.54      122.73      5.61 o 
  -3   4  25      705.17      707.63     18.46 o 
  -2   4  25       58.51       52.32      4.21 o 
  -1   4  25     1318.99     1317.06     31.84 o 
   0   4  25      247.43      229.90      7.39 o 
   1   4  25      214.21      216.29      6.44 o 
   2   4  25       25.64       32.95      2.63 o 
   3   4  25      554.52      531.30      6.76 o 
   4   4  25       39.63       37.63      1.76 o 
  -9   5  25       57.11       55.61      2.13 o 
  -8   5  25      458.96      435.41      5.82 o 
  -7   5  25      109.72      115.47      3.35 o 
  -6   5  25      950.21      818.07     12.11 o 
  -5   5  25      424.38      345.62      9.08 o 
  -4   5  25      428.24      355.56     13.19 o 
  -3   5  25       52.64       39.75      5.55 o 
  -2   5  25      351.40      333.12      9.15 o 
  -1   5  25      215.47      214.08      8.36 o 
   0   5  25     4632.47     4436.22     92.65 o 
   1   5  25      672.35      661.59     11.48 o 
   2   5  25      321.19      295.31      4.70 o 
   3   5  25      165.37      181.87      3.46 o 
   4   5  25      108.75      107.18      2.81 o 
   5   5  25      263.59      261.50      4.56 o 
 -11   6  25       57.65       60.53      2.92 o 
 -10   6  25       15.49       20.75      1.56 o 
  -9   6  25       47.11       57.32      2.49 o 
  -8   6  25      113.26      130.26      4.53 o 
  -7   6  25       12.02        9.94      1.46 o 
  -6   6  25        9.19       12.10      1.43 o 
  -5   6  25      948.25      832.60     13.01 o 
  -4   6  25      338.50      346.97      6.97 o 
  -3   6  25      643.30      614.29     11.06 o 
  -2   6  25       24.64       27.41      2.56 o 
  -1   6  25      665.77      636.26     11.19 o 
   0   6  25      338.00      286.45      5.35 o 
   1   6  25      408.72      396.12      6.63 o 
   2   6  25       33.51       32.64      1.82 o 
   3   6  25       17.58       16.55      1.41 o 
   4   6  25       14.46       19.49      1.41 o 
   5   6  25      143.76      126.24      4.20 o 
 -11   7  25       73.12      103.44      3.32 o 
 -10   7  25       49.56       55.35      2.11 o 
  -9   7  25      150.51      148.02      5.21 o 
  -8   7  25       27.68       28.15      1.72 o 
  -7   7  25        6.39        4.22      1.19 o 
  -6   7  25       11.47        7.39      1.51 o 
  -5   7  25      109.50      118.51      5.94 o 
  -4   7  25      156.05      159.21      3.44 o 
  -3   7  25      554.37      531.75      7.17 o 
  -2   7  25      317.05      294.75      4.70 o 
  -1   7  25      409.58      411.86      6.62 o 
   0   7  25      487.18      432.96      6.88 o 
   1   7  25       74.22       75.79      5.02 o 
   2   7  25       76.42       85.02      2.74 o 
   3   7  25       81.17       73.96      2.54 o 
   4   7  25        6.43       11.19      1.43 o 
 -11   8  25      189.33      204.73     10.53 o 
 -10   8  25       65.71       59.11      2.23 o 
  -9   8  25       22.03       18.93      2.33 o 
  -8   8  25       39.40       28.98      2.07 o 
  -7   8  25       28.80       31.10      2.18 o 
  -6   8  25      111.57      124.29      3.92 o 
  -5   8  25      460.18      420.69      6.89 o 
  -4   8  25       40.05       37.99      1.84 o 
  -3   8  25      164.40      171.13      3.08 o 
  -2   8  25       33.44       28.78      1.60 o 
  -1   8  25       73.97       74.14      3.61 o 
   0   8  25       59.05       60.66      2.26 o 
   1   8  25        9.97       12.08      1.41 o 
   2   8  25        7.68        8.23      0.94 o 
   3   8  25      210.73      216.12      6.74 o 
 -10   9  25      362.37      392.01      7.56 o 
  -9   9  25        1.20        1.25      0.92 o 
  -8   9  25       22.69       18.82      1.42 o 
  -7   9  25      150.25      143.98      3.85 o 
  -6   9  25       46.64       59.76      2.83 o 
  -5   9  25       58.36       61.01      3.64 o 
  -4   9  25      111.62      108.37      2.72 o 
  -3   9  25       17.76       19.61      1.71 o 
  -2   9  25       76.90       84.46      2.50 o 
  -1   9  25       10.20       14.03      1.71 o 
   0   9  25        0.01        1.49      0.82 o 
   1   9  25       10.66       14.33      1.67 o 
  -9  10  25      358.55      353.44      7.25 o 
  -8  10  25       67.17       68.86      4.43 o 
  -7  10  25       48.03       48.77      2.10 o 
  -6  10  25       15.15       17.53      2.07 o 
  -5  10  25      265.64      266.13      4.68 o 
  -4  10  25       14.12       14.76      1.64 o 
  -3  10  25       81.54       77.78      2.78 o 
  -2  10  25        8.21       10.47      0.97 o 
  -1  10  25       10.18       12.00      1.18 o 
  -8  11  25      188.98      190.12      4.91 o 
  -7  11  25       72.60       91.32      3.90 o 
  -6  11  25       58.56       71.83      6.02 o 
  -5  11  25      142.47      130.94      4.16 o 
  -4  11  25        7.04       13.24      2.00 o 
  -3  11  25      212.38      215.47      9.30 o 
  -1   1  26      312.09      302.94     12.78 o 
   0   1  26     1184.24     1160.57     28.89 o 
   1   1  26      485.67      519.22     15.66 o 
  -3   2  26     1064.49     1006.15     25.69 o 
  -2   2  26      585.49      540.08     12.67 o 
  -1   2  26      481.82      558.18     16.84 o 
   0   2  26     1447.65     1457.71     29.82 o 
   1   2  26     1644.10     1794.99     42.93 o 
   2   2  26      114.99      116.01      7.47 o 
  -5   3  26       98.59      114.24      8.81 o 
  -4   3  26     1293.32     1278.09     26.71 o 
  -3   3  26       14.44       21.28      2.65 o 
  -2   3  26     1062.82      994.41     21.32 o 
  -1   3  26     1637.19     1743.49     35.28 o 
   0   3  26        1.76       12.30      2.22 o 
   1   3  26      974.65      920.71     17.69 o 
   2   3  26      159.10      163.58      4.53 o 
   3   3  26      224.88      218.24      4.84 o 
  -7   4  26     1100.45     1076.91     14.02 o 
  -6   4  26      266.02      252.92      4.69 o 
  -5   4  26       24.77       31.57      2.34 o 
  -4   4  26      518.25      565.68     18.69 o 
  -3   4  26     1300.74     1261.03     25.34 o 
  -2   4  26      116.86      119.60      4.82 o 
  -1   4  26      976.85      936.57     35.22 o 
   0   4  26     8214.47     8283.55    179.45 o 
   1   4  26      131.49      131.42      4.71 o 
   2   4  26      743.05      702.58      9.53 o 
   3   4  26      133.43      123.86      3.79 o 
   4   4  26       93.94       87.75      2.44 o 
  -9   5  26       12.37        9.13      1.24 o 
  -8   5  26       58.95       66.81      2.14 o 
  -7   5  26      268.69      267.38      4.35 o 
  -6   5  26       70.11       64.45      4.07 o 
  -5   5  26     1998.83     1812.10     28.15 o 
  -4   5  26       25.52       29.72      4.01 o 
  -3   5  26       97.98      117.77      8.68 o 
  -2   5  26      159.03      165.52      7.07 o 
  -1   5  26      131.55      123.73      5.31 o 
   0   5  26      165.17      185.92      4.83 o 
   1   5  26       79.11       92.53      2.91 o 
   2   5  26      193.74      176.25      3.61 o 
   3   5  26       90.13       91.80      2.57 o 
   4   5  26       15.71       19.92      1.60 o 
   5   5  26        8.26       11.23      1.13 o 
 -11   6  26      152.22      148.83      4.37 o 
 -10   6  26        8.26        8.48      1.22 o 
  -9   6  26       12.50       13.60      2.41 o 
  -8   6  26       93.40       78.42      2.49 o 
  -7   6  26      520.76      471.01      8.29 o 
  -6   6  26       61.13       79.87      2.89 o 
  -5   6  26       68.31       62.21      2.53 o 
  -4   6  26      266.16      248.78      4.85 o 
  -3   6  26      229.04      228.07      4.41 o 
  -2   6  26      744.96      697.03      8.74 o 
  -1   6  26       78.30       79.65      3.03 o 
   0   6  26      135.54      137.23      3.72 o 
   1   6  26       97.68      101.15      6.76 o 
   2   6  26       73.12       67.90      2.37 o 
   3   6  26      238.54      217.71      5.02 o 
   4   6  26      110.29      116.56      4.13 o 
   5   6  26       99.14      122.14      3.90 o 
 -11   7  26      193.56      175.45      6.31 o 
 -10   7  26       78.33       74.27      2.27 o 
  -9   7  26      168.99      172.69      3.92 o 
  -8   7  26      142.88      146.90      4.35 o 
  -7   7  26      314.92      320.24      6.68 o 
  -6   7  26      520.12      463.47      8.38 o 
  -5   7  26      266.74      260.15      5.04 o 
  -4   7  26     1093.19     1059.76     13.62 o 
  -3   7  26      131.83      122.26      2.82 o 
  -2   7  26      194.23      187.20      3.62 o 
  -1   7  26       99.23       97.17      3.43 o 
   0   7  26        0.37        2.31      1.17 o 
   1   7  26       68.10       66.54      2.49 o 
   2   7  26       12.13       12.93      1.82 o 
   3   7  26      125.26      124.22      3.35 o 
   4   7  26       24.02       29.76      2.49 o 
 -10   8  26      192.92      213.96      6.22 o 
  -9   8  26      130.78      128.93      5.18 o 
  -8   8  26       30.24       25.56      2.41 o 
  -7   8  26      143.79      161.17      6.43 o 
  -6   8  26       93.13       81.79      3.20 o 
  -5   8  26       59.03       63.95      4.83 o 
  -4   8  26       94.17       82.45      2.68 o 
  -3   8  26       88.65       85.68      2.22 o 
  -2   8  26       74.03       67.06      2.39 o 
  -1   8  26       66.44       60.18      2.30 o 
   0   8  26        0.81        1.67      0.99 o 
   1   8  26       89.93       99.45      2.18 o 
   2   8  26       27.97       30.05      3.25 o 
 -10   9  26      203.01      240.16      6.06 o 
  -9   9  26        1.61        0.11      0.81 o 
  -8   9  26      130.09      122.67      3.05 o 
  -7   9  26      167.66      168.43      4.17 o 
  -6   9  26       12.32        8.08      1.50 o 
  -5   9  26       12.84        9.26      1.24 o 
  -4   9  26       15.55       18.40      1.78 o 
  -3   9  26      239.43      209.34      4.90 o 
  -2   9  26       12.60       14.58      1.83 o 
  -1   9  26       91.46      102.65      2.51 o 
   0   9  26       56.33       69.00      1.93 o 
   1   9  26       15.06       21.62      1.45 o 
  -9  10  26      202.95      232.52      7.57 o 
  -8  10  26      192.57      197.46      4.25 o 
  -7  10  26       77.62       70.37      2.58 o 
  -6  10  26        8.51        9.08      1.60 o 
  -5  10  26        8.29       10.42      1.87 o 
  -4  10  26      110.09      111.45      3.67 o 
  -3  10  26      126.76      128.90      4.14 o 
  -2  10  26       28.44       32.73      2.45 o 
  -1  10  26       14.48       16.97      1.72 o 
  -7  11  26      195.98      198.02     10.02 o 
  -6  11  26      151.40      126.42      7.59 o 
  -5  11  26      100.69      106.06      9.64 o 
  -4  11  26       23.52       28.98      3.19 o 
   0   0  27      198.23      208.84     13.58 o 
  -1   1  27      335.89      343.09     11.02 o 
   0   1  27       96.60       87.30      4.87 o 
   1   1  27        6.05        8.98      2.30 o 
  -3   2  27      132.68      124.86      6.05 o 
  -2   2  27       22.22       28.21      3.28 o 
  -1   2  27        5.75        7.46      2.60 o 
   0   2  27     1031.41      971.51     25.05 o 
   1   2  27     1356.77     1380.38     34.03 o 
   2   2  27      125.81      138.37      8.33 o 
  -5   3  27     1199.96     1189.76     18.43 o 
  -4   3  27      681.13      698.30     18.21 o 
  -3   3  27      114.95       93.54      3.66 o 
  -2   3  27      131.68      115.15      4.14 o 
  -1   3  27     1352.89     1344.83     27.92 o 
   0   3  27     3227.07     3140.32     61.26 o 
   1   3  27     1316.69     1337.63     24.56 o 
   2   3  27      343.95      332.04     17.17 o 
   3   3  27      774.15      752.53     15.69 o 
  -7   4  27     2199.16     2098.42     25.44 o 
  -6   4  27      148.78      135.26      8.33 o 
  -5   4  27      679.85      623.79      9.44 o 
  -4   4  27      915.42      921.76     60.63 o 
  -3   4  27      674.57      667.90     14.74 o 
  -2   4  27      124.15      120.94      5.05 o 
  -1   4  27     1312.28     1358.15     27.56 o 
   0   4  27      319.47      332.49     12.77 o 
   1   4  27      668.99      620.42     10.31 o 
   2   4  27      600.52      621.45      8.95 o 
   3   4  27      579.58      556.86      7.89 o 
   4   4  27      353.60      345.88      7.38 o 
  -9   5  27      407.26      439.50      6.44 o 
  -8   5  27      555.70      535.36      7.21 o 
  -7   5  27     1325.87     1240.44     17.26 o 
  -6   5  27     1149.78     1101.48     16.48 o 
  -5   5  27     2545.00     2455.32     33.83 o 
  -4   5  27      679.64      612.37     12.28 o 
  -3   5  27     1196.53     1197.82     17.42 o 
  -2   5  27      338.12      318.20     13.68 o 
  -1   5  27      665.15      607.15      9.30 o 
   0   5  27      404.05      381.01      8.04 o 
   1   5  27     1223.54     1176.78     14.59 o 
   2   5  27       18.43       16.38      1.59 o 
   3   5  27       16.56       17.67      1.47 o 
   4   5  27      138.30      147.82      3.13 o 
   5   5  27       14.79       16.58      1.34 o 
 -11   6  27       97.75      105.64      6.13 o 
 -10   6  27      109.44       99.55      3.16 o 
  -9   6  27      289.83      259.89      5.02 o 
  -8   6  27      226.79      225.58      4.84 o 
  -7   6  27      196.85      220.27      4.90 o 
  -6   6  27      283.54      288.85      6.53 o 
  -5   6  27     1148.42     1084.96     15.21 o 
  -4   6  27      151.42      160.36      8.24 o 
  -3   6  27      774.38      771.41      9.34 o 
  -2   6  27      595.35      596.59     10.30 o 
  -1   6  27     1217.08     1195.38     18.83 o 
   0   6  27      316.89      294.61      5.76 o 
   1   6  27      501.77      508.98      7.28 o 
   2   6  27      320.03      301.04      6.05 o 
   3   6  27      167.35      156.56     10.49 o 
   4   6  27      105.51       93.59      2.43 o 
   5   6  27      130.70      115.14      6.48 o 
 -10   7  27       45.13       48.71      1.84 o 
  -9   7  27       60.13       83.05      2.76 o 
  -8   7  27      200.88      187.25      6.76 o 
  -7   7  27        5.22        3.35      1.38 o 
  -6   7  27      194.21      215.35      6.73 o 
  -5   7  27     1323.78     1234.59     18.10 o 
  -4   7  27     2196.25     2107.18     24.63 o 
  -3   7  27      576.76      549.18      7.13 o 
  -2   7  27       18.89       17.63      1.63 o 
  -1   7  27      500.13      513.47      8.23 o 
   0   7  27      173.75      162.19      3.63 o 
   1   7  27       68.81       69.14      2.27 o 
   2   7  27       27.73       28.16      2.30 o 
   3   7  27        6.43        5.55      0.93 o 
 -10   8  27       98.31       93.86      4.72 o 
  -9   8  27       67.42       68.44      2.50 o 
  -8   8  27       51.75       57.37      3.98 o 
  -7   8  27      200.77      185.53      4.60 o 
  -6   8  27      228.48      229.43      4.85 o 
  -5   8  27      550.50      504.05      7.86 o 
  -4   8  27      351.92      376.96      8.57 o 
  -3   8  27       16.74       20.94      1.71 o 
  -2   8  27      318.01      293.27      5.44 o 
  -1   8  27       67.86       67.88      2.47 o 
   0   8  27        2.52        2.02      0.99 o 
   1   8  27       43.67       47.46      2.27 o 
   2   8  27       64.32       58.79      2.60 o 
 -10   9  27      169.80      186.59     22.09 o 
  -9   9  27       54.04       46.79      2.11 o 
  -8   9  27       68.56       76.03      2.46 o 
  -7   9  27       60.55       77.67      2.46 o 
  -6   9  27      290.48      263.56      5.24 o 
  -5   9  27      407.78      433.56      7.34 o 
  -4   9  27      136.51      146.11      3.80 o 
  -3   9  27      167.60      184.83      4.15 o 
  -2   9  27       28.50       28.45      1.75 o 
  -1   9  27       43.44       49.75      2.09 o 
   0   9  27       20.42       22.52      1.09 o 
   1   9  27       32.21       36.46      2.57 o 
  -9  10  27      168.39      177.78      8.72 o 
  -8  10  27      100.33      103.56      3.16 o 
  -7  10  27       46.22       50.30      3.25 o 
  -6  10  27      111.50      107.83      3.88 o 
  -5  10  27       15.02       17.53      2.39 o 
  -4  10  27      104.76       95.31      3.24 o 
  -3  10  27        6.42        5.65      1.20 o 
  -2  10  27       64.90       58.80      2.53 o 
  -1  10  27       32.21       43.50      3.78 o 
  -1   1  28        1.65        1.94      1.85 o 
   0   1  28        6.38        4.30      2.03 o 
   1   1  28      225.97      201.20      7.92 o 
  -3   2  28      746.43      773.74     20.85 o 
  -2   2  28       54.72       76.75      3.99 o 
  -1   2  28      227.22      206.08     10.15 o 
   0   2  28       11.07       23.92      3.93 o 
   1   2  28     1415.38     1513.70     33.76 o 
   2   2  28      184.29      202.46     10.00 o 
  -5   3  28       39.10       37.23      6.03 o 
  -4   3  28      136.18      126.16      6.89 o 
  -3   3  28       17.26       22.85      2.53 o 
  -2   3  28      748.22      736.20     14.55 o 
  -1   3  28     1412.17     1468.90     33.72 o 
   0   3  28     1184.34     1211.83     25.63 o 
   1   3  28     1234.61     1139.68     21.31 o 
   2   3  28      912.62      858.01     12.37 o 
   3   3  28      285.73      269.31      9.56 o 
  -7   4  28      103.34       96.14      8.41 o 
  -6   4  28      721.29      755.77     10.40 o 
  -5   4  28      152.38      145.45      9.26 o 
  -4   4  28      137.54      115.07      4.59 o 
  -3   4  28      135.71      125.54      4.72 o 
  -2   4  28      183.28      178.95      6.09 o 
  -1   4  28     1237.77     1157.84     41.30 o 
   0   4  28      129.21      144.48      6.71 o 
   1   4  28       35.08       36.51      2.08 o 
   2   4  28       11.51       13.49      2.00 o 
   3   4  28       98.01       99.06      2.98 o 
   4   4  28       52.42       51.49      2.06 o 
  -9   5  28       19.45       20.17      1.40 o 
  -8   5  28      252.32      247.72      4.35 o 
  -7   5  28      120.61      107.19      4.92 o 
  -6   5  28       69.60       83.15      6.68 o 
  -5   5  28      786.13      661.36     11.79 o 
  -4   5  28      154.07      158.60      7.46 o 
  -3   5  28       40.71       54.94      4.04 o 
  -2   5  28      904.56      850.32     10.72 o 
  -1   5  28       33.80       31.27      2.03 o 
   0   5  28      703.42      722.11     11.70 o 
   1   5  28      505.34      462.30     13.43 o 
   2   5  28      484.58      448.18      7.38 o 
   3   5  28      120.53      124.26      3.14 o 
   4   5  28       18.24       23.80      1.69 o 
   5   5  28      203.63      190.59      5.69 o 
 -10   6  28       40.21       53.48      3.51 o 
  -9   6  28      103.26      108.57      4.12 o 
  -8   6  28       25.93       16.88      1.60 o 
  -7   6  28      605.58      605.68      8.75 o 
  -6   6  28      113.40       82.59      3.08 o 
  -5   6  28       69.85       82.79      3.37 o 
  -4   6  28      723.57      742.87      9.97 o 
  -3   6  28      282.92      281.44      8.06 o 
  -2   6  28       10.95       10.66      1.38 o 
  -1   6  28      510.88      469.14      9.76 o 
   0   6  28       42.92       48.30      2.55 o 
   1   6  28      390.03      352.27      9.29 o 
   2   6  28      113.28      129.82      3.45 o 
   3   6  28      227.09      223.33      9.15 o 
   4   6  28       53.38       48.45      1.70 o 
 -10   7  28       16.16       13.34      1.42 o 
  -9   7  28      175.17      193.56      4.30 o 
  -8   7  28      172.91      193.19      6.74 o 
  -7   7  28        4.91        5.16      1.38 o 
  -6   7  28      605.23      610.82      9.27 o 
  -5   7  28      120.82      120.43      6.75 o 
  -4   7  28      105.17      120.93      8.02 o 
  -3   7  28       97.51       92.89      2.67 o 
  -2   7  28      484.72      438.23      7.14 o 
  -1   7  28      394.45      361.80      7.23 o 
   0   7  28       55.83       43.65      2.46 o 
   1   7  28       38.09       40.34      1.89 o 
   2   7  28       46.73       51.67      1.82 o 
   3   7  28       17.25       13.17      1.18 o 
 -10   8  28       48.37       43.10      2.03 o 
  -9   8  28      100.23       93.47      3.03 o 
  -8   8  28      276.34      297.71      6.28 o 
  -7   8  28      174.51      169.99      4.94 o 
  -6   8  28       26.48       21.04      2.15 o 
  -5   8  28      249.30      232.28      7.55 o 
  -4   8  28       50.67       50.59      2.15 o 
  -3   8  28      118.60      125.53      3.85 o 
  -2   8  28      112.98      135.50      5.25 o 
  -1   8  28       38.61       41.68      1.86 o 
   0   8  28        4.74        8.59      1.06 o 
   1   8  28      142.81      137.96      3.06 o 
   2   8  28       25.56       21.22      1.50 o 
  -9   9  28       31.57       31.07      1.90 o 
  -8   9  28      102.73      100.20      3.42 o 
  -7   9  28      174.15      182.94      4.00 o 
  -6   9  28      103.07      109.53      3.15 o 
  -5   9  28       18.68       16.91      2.83 o 
  -4   9  28       17.11       22.69      2.10 o 
  -3   9  28      226.58      209.25      6.01 o 
  -2   9  28       47.45       55.81      2.17 o 
  -1   9  28      143.23      136.99      2.80 o 
   0   9  28       76.82       72.87      2.23 o 
  -8  10  28       47.87       41.78      2.28 o 
  -7  10  28       16.20       17.79      2.06 o 
  -6  10  28       41.14       60.10      3.75 o 
  -5  10  28      201.24      181.76      5.27 o 
  -4  10  28       53.57       46.77      2.71 o 
  -3  10  28       17.84       13.84      2.11 o 
  -2  10  28       25.91       26.04      2.66 o 
  -1   1  29      799.70      780.41     17.56 o 
   0   1  29        4.37        4.77      1.73 o 
   1   1  29      287.25      281.50     10.59 o 
  -3   2  29      149.84      143.26      4.72 o 
  -2   2  29     1000.08      982.48     21.20 o 
  -1   2  29      283.08      254.44      7.75 o 
   0   2  29      122.34      139.70      7.97 o 
   1   2  29     1007.64      982.46     16.66 o 
   2   2  29       96.48       86.43      3.68 o 
  -5   3  29      111.28      100.81      2.52 o 
  -4   3  29      240.57      213.98      5.93 o 
  -3   3  29       31.91       33.97      3.16 o 
  -2   3  29      150.68      143.63      5.43 o 
  -1   3  29     1014.07     1008.29     22.35 o 
   0   3  29      216.46      219.44      7.10 o 
   1   3  29       41.90       44.64      2.32 o 
   2   3  29      324.86      317.80      8.09 o 
   3   3  29       68.79       64.94      3.04 o 
  -7   4  29       10.68       10.83      1.37 o 
  -6   4  29     1095.79     1084.86     14.16 o 
  -5   4  29      446.92      425.89     14.22 o 
  -4   4  29      377.83      335.85      5.80 o 
  -3   4  29      241.14      231.24      6.93 o 
  -2   4  29       97.53       95.52      3.12 o 
  -1   4  29       41.28       40.43      1.95 o 
   0   4  29     1474.89     1402.14     15.82 o 
   1   4  29      197.00      196.00      4.53 o 
   2   4  29      199.92      202.50      6.04 o 
   3   4  29      147.31      138.07      3.62 o 
   4   4  29       54.61       51.98      2.28 o 
  -9   5  29       58.05       54.65      2.39 o 
  -8   5  29      173.91      195.14      5.76 o 
  -7   5  29      233.07      240.75      4.77 o 
  -6   5  29      151.76      139.40      3.90 o 
  -5   5  29      317.81      276.83      5.64 o 
  -4   5  29      446.77      424.91     13.87 o 
  -3   5  29      111.45      112.19      2.65 o 
  -2   5  29      325.94      314.18      6.39 o 
  -1   5  29      194.23      182.08      5.88 o 
   0   5  29      355.98      397.71      6.76 o 
   1   5  29      158.93      150.44      5.51 o 
   2   5  29       23.66       27.56      1.99 o 
   3   5  29      127.19      138.59      4.13 o 
   4   5  29      225.43      210.12      4.34 o 
   5   5  29       95.89       98.51      4.45 o 
 -10   6  29       78.46       79.63      2.60 o 
  -9   6  29      293.00      302.03      5.82 o 
  -8   6  29       64.28       63.96      3.70 o 
  -7   6  29       94.40       96.24      4.00 o 
  -6   6  29        1.53        1.94      1.20 o 
  -5   6  29      152.64      138.35      3.66 o 
  -4   6  29     1096.36     1057.60     15.98 o 
  -3   6  29       69.88       73.04      2.27 o 
  -2   6  29      199.77      191.35      5.17 o 
  -1   6  29      159.69      157.35      3.77 o 
   0   6  29        4.24        6.54      1.32 o 
   1   6  29      127.87      127.63      5.11 o 
   2   6  29       10.34       12.32      2.49 o 
   3   6  29       59.38       60.52      5.02 o 
   4   6  29        7.13        5.52      1.20 o 
 -10   7  29       18.90       19.98      2.01 o 
  -9   7  29       15.41       14.51      1.43 o 
  -8   7  29        4.95        9.37      1.48 o 
  -7   7  29      134.31      152.79      4.41 o 
  -6   7  29       94.33      100.76      3.08 o 
  -5   7  29      234.92      231.33      4.87 o 
  -4   7  29       11.25        9.33      1.39 o 
  -3   7  29      147.61      147.30      3.65 o 
  -2   7  29       23.61       26.14      1.71 o 
  -1   7  29      126.83      128.20      3.26 o 
   0   7  29       91.44       83.00      2.70 o 
   1   7  29       45.13       57.41      1.97 o 
   2   7  29       48.06       45.07      1.73 o 
   3   7  29       53.55       54.22      2.15 o 
  -9   8  29       68.85       62.90      2.18 o 
  -8   8  29        4.99        6.02      1.26 o 
  -7   8  29        4.53        7.09      2.02 o 
  -6   8  29       64.04       65.39      3.27 o 
  -5   8  29      175.57      201.58      8.11 o 
  -4   8  29       54.75       52.86      3.22 o 
  -3   8  29      126.17      148.80      4.54 o 
  -2   8  29       10.27       10.11      1.28 o 
  -1   8  29       45.76       55.61      2.11 o 
   0   8  29      178.14      173.34      2.99 o 
   1   8  29       15.53       23.98      1.82 o 
  -9   9  29        1.86        0.07      1.45 o 
  -8   9  29       68.96       65.39      3.12 o 
  -7   9  29       15.23       15.41      1.33 o 
  -6   9  29      295.49      304.20      5.86 o 
  -5   9  29       58.31       60.62      2.69 o 
  -4   9  29      227.74      208.50      7.43 o 
  -3   9  29       59.16       74.20      3.52 o 
  -2   9  29       46.58       46.74      2.07 o 
  -1   9  29       14.31       19.04      1.14 o 
   0   9  29       53.39       61.09      2.20 o 
  -8  10  29       78.93       79.07      4.54 o 
  -7  10  29       19.43       14.40      1.62 o 
  -6  10  29       79.07       59.35      3.59 o 
  -5  10  29       97.58      120.12      3.97 o 
  -4  10  29        7.03        3.10      1.60 o 
  -3  10  29       54.36       60.77      3.31 o 
  -2  10  29       26.22       26.47      3.07 o 
   0   0  30        0.04        2.56      3.56 o 
  -1   1  30      509.40      455.03     24.86 o 
   0   1  30     1163.94     1171.20     29.71 o 
   1   1  30      401.36      378.20     12.30 o 
  -3   2  30      117.51      114.46      8.10 o 
  -2   2  30        0.40        4.10      1.58 o 
  -1   2  30      401.60      366.23     15.48 o 
   0   2  30       15.11       15.37      2.44 o 
   1   2  30       75.37       97.03      3.33 o 
   2   2  30       41.49       39.63      1.85 o 
  -5   3  30      597.70      569.05      7.95 o 
  -4   3  30     1849.95     1686.82     19.52 o 
  -3   3  30        3.89        5.36      1.43 o 
  -2   3  30      116.04      123.63      5.46 o 
  -1   3  30       75.80       96.21      3.14 o 
   0   3  30       20.73       20.64      1.77 o 
   1   3  30       64.58       68.09      2.23 o 
   2   3  30      811.03      845.99     11.43 o 
   3   3  30        7.74        7.44      1.28 o 
  -7   4  30      165.15      183.11      4.29 o 
  -6   4  30       84.37       92.06      3.63 o 
  -5   4  30      953.64      886.18     14.54 o 
  -4   4  30      181.42      169.19      4.09 o 
  -3   4  30     1844.10     1696.86     18.30 o 
  -2   4  30       41.75       43.80      1.71 o 
  -1   4  30       64.32       69.49      2.17 o 
   0   4  30       99.33       91.25      2.45 o 
   1   4  30       72.37       66.80      5.72 o 
   2   4  30      230.03      190.96      4.25 o 
   3   4  30      288.67      296.61      5.38 o 
   4   4  30       44.13       52.66      3.19 o 
  -9   5  30       22.32       18.65      2.11 o 
  -8   5  30        5.95        9.68      1.49 o 
  -7   5  30      254.11      248.89     11.27 o 
  -6   5  30       53.93       68.48      2.80 o 
  -5   5  30       26.43       40.57      2.09 o 
  -4   5  30      953.22      917.95     12.43 o 
  -3   5  30      596.03      570.88      7.23 o 
  -2   5  30      808.07      844.37     10.57 o 
  -1   5  30       72.87       69.33      3.63 o 
   0   5  30       20.25       21.19      1.71 o 
   1   5  30       53.83       56.85      3.52 o 
   2   5  30       53.93       50.83      2.42 o 
   3   5  30       39.72       44.60      3.71 o 
   4   5  30       22.91       16.67      1.34 o 
   5   5  30      182.47      211.27      9.93 o 
 -10   6  30       67.40       64.25      5.16 o 
  -9   6  30       35.95       36.58      1.87 o 
  -8   6  30      412.27      394.90      7.29 o 
  -7   6  30       29.81       30.65      1.89 o 
  -6   6  30       37.74       29.74      1.85 o 
  -5   6  30       55.34       69.69      3.00 o 
  -4   6  30       82.91       92.75      5.70 o 
  -3   6  30        8.46       11.50      1.16 o 
  -2   6  30      226.76      191.76      3.93 o 
  -1   6  30       54.58       63.94      4.09 o 
   0   6  30       22.98       25.62      1.63 o 
   1   6  30        7.20        6.75      1.30 o 
   2   6  30       28.45       26.58      2.14 o 
   3   6  30      112.62      115.36      4.44 o 
   4   6  30       49.20       58.23      3.24 o 
  -9   7  30        1.24        2.32      1.02 o 
  -8   7  30       94.13      102.86      2.81 o 
  -7   7  30      246.66      236.09      5.10 o 
  -6   7  30       30.38       35.11      2.98 o 
  -5   7  30      252.92      236.43     10.75 o 
  -4   7  30      162.26      174.24      3.50 o 
  -3   7  30      283.50      287.05      5.29 o 
  -2   7  30       53.38       49.43      2.34 o 
  -1   7  30        7.51        7.89      1.36 o 
   0   7  30      200.21      185.84      3.57 o 
   1   7  30       12.21       11.07      1.16 o 
   2   7  30       32.64       31.09      1.41 o 
  -9   8  30       97.93       82.49      3.90 o 
  -8   8  30       52.36       59.30      2.26 o 
  -7   8  30       93.76      104.76      5.06 o 
  -6   8  30      413.14      387.82      8.38 o 
  -5   8  30        5.60        8.43      1.60 o 
  -4   8  30       45.20       53.90      2.64 o 
  -3   8  30       38.44       43.65      2.69 o 
  -2   8  30       28.11       24.91      1.89 o 
  -1   8  30       12.02       12.92      1.13 o 
   0   8  30        0.81        0.71      0.76 o 
   1   8  30       25.01       25.75      1.51 o 
  -9   9  30        0.35        2.64      1.80 o 
  -8   9  30       99.16       83.50      5.43 o 
  -7   9  30        1.21        1.97      0.97 o 
  -6   9  30       36.77       38.39      1.66 o 
  -5   9  30       22.19       17.92      2.81 o 
  -4   9  30       22.45       14.53      2.55 o 
  -3   9  30      111.70      114.58      4.00 o 
  -2   9  30       32.20       31.04      1.96 o 
  -1   9  30       24.40       23.75      1.41 o 
  -6  10  30       69.01       78.46      5.24 o 
  -5  10  30      180.49      206.23      6.41 o 
  -4  10  30       49.67       53.12      3.06 o 
  -3  10  30      144.87      123.78      6.32 o 
  -1   1  31      771.18      757.20     14.96 o 
   0   1  31      132.24      165.57      5.85 o 
   1   1  31      429.08      399.48     10.26 o 
  -3   2  31      654.78      594.12     17.66 o 
  -2   2  31       12.00       14.21      1.78 o 
  -1   2  31      427.02      381.19     10.99 o 
   0   2  31      521.11      541.59      9.43 o 
   1   2  31      234.76      266.84      4.65 o 
   2   2  31      282.78      250.59      4.16 o 
  -5   3  31      233.20      224.47      7.05 o 
  -4   3  31      316.05      274.71      6.59 o 
  -3   3  31       27.79       23.85      1.69 o 
  -2   3  31      658.07      632.28      9.63 o 
  -1   3  31      234.71      258.47      4.63 o 
   0   3  31       64.21       63.28      2.23 o 
   1   3  31       93.52       83.50      2.45 o 
   2   3  31       27.87       24.60      2.08 o 
   3   3  31      162.17      169.32      3.62 o 
  -7   4  31      214.34      198.82      5.61 o 
  -6   4  31      336.94      331.37      5.48 o 
  -5   4  31      300.69      273.35      9.32 o 
  -4   4  31      970.12      870.93     12.09 o 
  -3   4  31      316.98      288.92      6.18 o 
  -2   4  31      285.53      259.11      4.00 o 
  -1   4  31       92.73       89.44      2.45 o 
   0   4  31      250.53      230.47      3.90 o 
   1   4  31      176.13      170.35      5.23 o 
   2   4  31      137.35      138.54      3.88 o 
   3   4  31      322.02      339.04      6.65 o 
   4   4  31      341.24      362.29     10.82 o 
  -9   5  31        1.50        4.11      1.15 o 
  -8   5  31      143.12      155.45      4.22 o 
  -7   5  31       16.27       23.22      1.77 o 
  -6   5  31      244.79      249.08      4.83 o 
  -5   5  31      272.50      249.83      5.16 o 
  -4   5  31      298.52      251.76      5.41 o 
  -3   5  31      233.83      234.33      5.03 o 
  -2   5  31       26.79       23.67      1.38 o 
  -1   5  31      172.25      154.94      4.02 o 
   0   5  31       66.20       59.51      2.66 o 
   1   5  31       23.34       21.96      1.68 o 
   2   5  31       50.09       67.29      2.66 o 
   3   5  31      129.34      140.47      6.00 o 
   4   5  31       57.25       57.25      2.31 o 
   5   5  31       83.15       92.92      5.85 o 
  -9   6  31       58.53       79.40      2.22 o 
  -8   6  31       15.27       14.50      1.53 o 
  -7   6  31        9.00        6.66      1.46 o 
  -6   6  31        0.02        2.87      1.25 o 
  -5   6  31      244.94      249.31      4.67 o 
  -4   6  31      335.11      323.98      7.79 o 
  -3   6  31      164.97      165.74      3.28 o 
  -2   6  31      139.71      139.34      3.22 o 
  -1   6  31       22.61       23.49      1.77 o 
   0   6  31      612.10      630.03      9.81 o 
   1   6  31       16.68       15.88      1.51 o 
   2   6  31      133.14      147.16      3.17 o 
   3   6  31       14.97       20.78      1.39 o 
  -9   7  31      260.24      272.32      5.78 o 
  -8   7  31      196.97      194.17      3.84 o 
  -7   7  31        4.78        4.68      1.41 o 
  -6   7  31        9.04        9.23      1.85 o 
  -5   7  31       17.21       19.76      2.78 o 
  -4   7  31      217.14      208.63      9.41 o 
  -3   7  31      325.09      345.19      7.00 o 
  -2   7  31       49.57       58.13      2.64 o 
  -1   7  31       16.91       17.83      1.49 o 
   0   7  31       55.61       63.05      2.01 o 
   1   7  31       19.27       21.57      1.25 o 
   2   7  31       82.26       90.85      2.23 o 
  -9   8  31       58.83       65.12      3.35 o 
  -8   8  31       31.04       46.28      2.12 o 
  -7   8  31      196.12      185.37      4.40 o 
  -6   8  31       15.59       17.30      2.12 o 
  -5   8  31      141.52      153.98      4.46 o 
  -4   8  31      340.60      342.20     10.62 o 
  -3   8  31      131.13      130.88      5.28 o 
  -2   8  31      135.28      169.84      4.56 o 
  -1   8  31       19.46       27.24      2.22 o 
   0   8  31        9.21        4.67      0.84 o 
   1   8  31       26.03       25.01      1.86 o 
  -8   9  31       60.63       62.30      2.31 o 
  -7   9  31      258.68      247.81      4.91 o 
  -6   9  31       59.08       76.70      3.78 o 
  -5   9  31        1.40        1.36      1.63 o 
  -4   9  31       58.82       57.73      5.44 o 
  -3   9  31       15.11       17.39      2.37 o 
  -2   9  31       81.24       89.88      2.99 o 
  -1   9  31       25.99       22.95      1.77 o 
  -1   1  32      180.81      174.69      4.59 o 
   0   1  32       76.07      101.14      3.56 o 
   1   1  32     1104.28     1030.38     11.32 o 
  -3   2  32      223.50      227.77      4.01 o 
  -2   2  32     1272.29     1228.65     13.23 o 
  -1   2  32     1099.65     1004.97     19.17 o 
   0   2  32        0.07        1.81      0.88 o 
   1   2  32        9.72       14.53      1.84 o 
   2   2  32      323.47      300.02      5.15 o 
  -5   3  32       82.56       76.36      3.45 o 
  -4   3  32       15.19       19.76      1.56 o 
  -3   3  32       33.78       35.64      1.98 o 
  -2   3  32      223.53      227.23      3.95 o 
  -1   3  32       10.22       17.38      1.65 o 
   0   3  32      733.05      663.27      8.47 o 
   1   3  32      311.14      346.84     10.46 o 
   2   3  32      132.59      141.79      3.75 o 
   3   3  32        1.14        2.08      1.07 o 
  -7   4  32      134.52      150.56      3.82 o 
  -6   4  32       32.92       28.37      2.72 o 
  -5   4  32      600.11      597.05      8.94 o 
  -4   4  32      302.90      325.01      5.70 o 
  -3   4  32       15.14       20.06      1.52 o 
  -2   4  32      323.38      292.67      4.10 o 
  -1   4  32      308.53      317.94      7.36 o 
   0   4  32       17.30       36.99      2.20 o 
   1   4  32       23.79       32.86      2.00 o 
   2   4  32       30.76       29.49      1.95 o 
   3   4  32       13.39       13.25      1.45 o 
   4   4  32      164.69      174.44      8.70 o 
  -9   5  32       30.57       26.89      1.67 o 
  -8   5  32      114.77      116.56      4.00 o 
  -7   5  32      302.19      305.33      6.55 o 
  -6   5  32      130.57      144.66      3.64 o 
  -5   5  32        7.31        5.15      1.32 o 
  -4   5  32      599.44      618.37      8.99 o 
  -3   5  32       80.04       67.58      2.21 o 
  -2   5  32      133.24      143.81      3.14 o 
  -1   5  32       24.43       34.08      1.76 o 
   0   5  32       17.23       12.02      1.52 o 
   1   5  32        5.12        3.40      1.11 o 
   2   5  32      106.22      109.38      5.23 o 
   3   5  32      167.61      198.44      3.94 o 
   4   5  32       91.09       84.66      2.67 o 
  -9   6  32       10.38        8.80      1.23 o 
  -8   6  32      115.04      118.01      3.36 o 
  -7   6  32      109.12      132.67      3.54 o 
  -6   6  32      147.95      129.99      4.02 o 
  -5   6  32      132.95      142.06      3.60 o 
  -4   6  32       32.27       27.58      2.06 o 
  -3   6  32        1.06        3.20      0.99 o 
  -2   6  32       31.52       32.07      1.62 o 
  -1   6  32        5.11        6.25      1.20 o 
   0   6  32      404.95      417.86      6.96 o 
   1   6  32       80.36       77.93      3.08 o 
   2   6  32      277.98      282.26      4.67 o 
   3   6  32       38.78       45.66      2.37 o 
  -9   7  32       20.24       22.23      1.67 o 
  -8   7  32       21.26       26.16      1.76 o 
  -7   7  32       70.65       55.40      2.52 o 
  -6   7  32      107.45      119.01      4.43 o 
  -5   7  32      302.17      303.79      6.25 o 
  -4   7  32      133.96      150.20      4.02 o 
  -3   7  32       13.10       12.99      1.84 o 
  -2   7  32      105.57      119.77      3.11 o 
  -1   7  32       81.18       79.42      2.67 o 
   0   7  32       44.46       55.32      1.83 o 
   1   7  32        5.67        6.33      0.87 o 
   2   7  32       33.72       29.62      2.86 o 
  -8   8  32       66.54       65.02      2.49 o 
  -7   8  32       21.42       29.80      2.05 o 
  -6   8  32      115.45      119.93      4.95 o 
  -5   8  32      114.85      110.48      3.36 o 
  -4   8  32      164.93      197.44      7.37 o 
  -3   8  32      166.67      219.35      5.93 o 
  -2   8  32      275.93      284.32      5.55 o 
  -1   8  32        5.32        5.10      0.99 o 
   0   8  32      118.43      132.32      2.86 o 
  -7   9  32       20.27       20.64      1.87 o 
  -6   9  32        9.92        9.81      1.52 o 
  -5   9  32       31.57       30.07      2.66 o 
  -4   9  32       89.79       85.60     10.92 o 
  -3   9  32       39.29       47.00      3.19 o 
  -2   9  32       33.11       29.26      2.50 o 
   0   0  33      154.60      121.37      4.73 o 
  -1   1  33       72.77       68.46      2.24 o 
   0   1  33      208.20      181.82      3.43 o 
   1   1  33       85.09       78.74      3.56 o 
  -3   2  33      358.92      333.52      5.39 o 
  -2   2  33      285.84      228.25      5.50 o 
  -1   2  33       84.52       78.66      4.31 o 
   0   2  33       16.92       20.94      1.29 o 
   1   2  33     1290.52     1275.60     13.81 o 
   2   2  33      133.10      145.54      3.09 o 
  -5   3  33       42.85       52.49      2.16 o 
  -4   3  33       85.29       81.22      2.39 o 
  -3   3  33       86.08       88.09      2.72 o 
  -2   3  33      359.88      338.79      5.32 o 
  -1   3  33     1295.07     1275.83     14.41 o 
   0   3  33       62.09       62.41      2.17 o 
   1   3  33      773.99      707.23      9.97 o 
   2   3  33       58.37       64.56      2.81 o 
   3   3  33       98.84      109.82      3.30 o 
  -7   4  33       22.82       26.60      1.68 o 
  -6   4  33       10.67       14.37      1.68 o 
  -5   4  33       26.85       21.95      1.60 o 
  -4   4  33       99.31       95.54      2.72 o 
  -3   4  33       85.12       75.73      3.03 o 
  -2   4  33      132.05      132.39      2.66 o 
  -1   4  33      775.47      724.34      9.22 o 
   0   4  33      356.46      377.79      5.63 o 
   1   4  33      174.79      158.03      3.66 o 
   2   4  33       80.74       81.37      3.14 o 
   3   4  33       60.68       58.39      2.21 o 
   4   4  33       51.46       67.26      2.64 o 
  -9   5  33       47.41       42.20      2.99 o 
  -8   5  33       54.58       41.77      1.69 o 
  -7   5  33      217.57      220.53      4.73 o 
  -6   5  33      142.38      151.54      4.34 o 
  -5   5  33        0.02        1.34      1.13 o 
  -4   5  33       26.55       19.11      1.46 o 
  -3   5  33       41.99       48.16      2.05 o 
  -2   5  33       58.61       60.27      2.10 o 
  -1   5  33      176.11      157.37      3.26 o 
   0   5  33       25.81       14.56      1.53 o 
   1   5  33       60.05       57.77      2.69 o 
   2   5  33      286.89      288.58      5.97 o 
   3   5  33       26.32       32.18      1.71 o 
   4   5  33        3.92        7.56      1.42 o 
  -9   6  33       48.71       63.37      4.98 o 
  -8   6  33      120.82      127.57      3.53 o 
  -7   6  33       11.76       16.78      1.60 o 
  -6   6  33        0.97        3.36      1.45 o 
  -5   6  33      142.00      152.92      3.87 o 
  -4   6  33       10.56       16.94      1.36 o 
  -3   6  33       97.62      103.53      2.86 o 
  -2   6  33       80.34       85.19      2.63 o 
  -1   6  33       60.31       52.41      2.22 o 
   0   6  33        4.28       12.29      1.64 o 
   1   6  33       15.99       17.58      1.31 o 
   2   6  33       30.61       32.86      1.56 o 
   3   6  33       14.17       15.08      2.70 o 
  -8   7  33      115.79      101.41      2.90 o 
  -7   7  33        5.36        5.37      1.30 o 
  -6   7  33       11.44       12.05      1.71 o 
  -5   7  33      217.65      212.55      4.48 o 
  -4   7  33       23.38       27.43      2.09 o 
  -3   7  33       61.65       59.08      2.31 o 
  -2   7  33      288.58      293.28      5.96 o 
  -1   7  33       16.45       16.24      1.30 o 
   0   7  33       20.54       23.60      1.33 o 
   1   7  33       64.04       79.37      1.93 o 
  -8   8  33       15.78       25.29      2.84 o 
  -7   8  33      115.87       98.36      2.80 o 
  -6   8  33      120.96      119.54      3.18 o 
  -5   8  33       54.56       39.10      2.01 o 
  -4   8  33       52.13       68.63      3.35 o 
  -3   8  33       26.63       34.30      5.56 o 
  -2   8  33       30.18       36.86      1.78 o 
  -1   8  33       63.03       71.52      1.97 o 
   0   8  33       21.88       20.04      1.40 o 
  -6   9  33       48.45       62.29      4.87 o 
  -5   9  33       47.53       45.62      3.79 o 
  -4   9  33        3.89        5.23      1.69 o 
  -3   9  33       14.52       12.54      2.40 o 
  -2   9  33      197.73      214.99      9.06 o 
  -1   1  34      207.05      223.62      3.99 o 
   0   1  34       20.85       12.86      1.24 o 
   1   1  34      254.51      241.45      3.82 o 
  -3   2  34      560.81      592.85      7.60 o 
  -2   2  34       13.91       30.68      1.88 o 
  -1   2  34      253.51      241.93      4.25 o 
   0   2  34      144.82      115.29      2.44 o 
   1   2  34       24.53       32.14      1.61 o 
   2   2  34        0.93        1.45      0.97 o 
  -5   3  34       66.50       68.74      3.26 o 
  -4   3  34      165.44      147.05      3.96 o 
  -3   3  34       89.63       73.84      2.70 o 
  -2   3  34      565.29      580.74      7.93 o 
  -1   3  34       24.47       33.45      2.17 o 
   0   3  34        5.99        5.21      1.08 o 
   1   3  34      113.23      103.75      2.67 o 
   2   3  34      179.99      185.52      4.47 o 
   3   3  34       84.88       84.63      6.60 o 
  -7   4  34        1.82        2.65      1.05 o 
  -6   4  34       32.49       38.60      2.28 o 
  -5   4  34       35.19       23.00      1.52 o 
  -4   4  34       49.67       63.61      2.34 o 
  -3   4  34      164.64      143.33      3.09 o 
  -2   4  34        0.91        3.61      1.02 o 
  -1   4  34      111.95      104.54      2.40 o 
   0   4  34      274.68      254.33      4.70 o 
   1   4  34      124.67      147.98      3.63 o 
   2   4  34       30.18       38.31      2.26 o 
   3   4  34      196.23      204.21      8.64 o 
   4   4  34       30.36       34.64      3.90 o 
  -8   5  34      182.86      181.58      3.50 o 
  -7   5  34       92.95      101.88      2.81 o 
  -6   5  34      135.22      145.99      3.84 o 
  -5   5  34      193.73      167.05      3.88 o 
  -4   5  34       34.79       23.33      1.48 o 
  -3   5  34       66.03       65.02      2.35 o 
  -2   5  34      181.29      195.14      3.71 o 
  -1   5  34      123.57      146.95      3.19 o 
   0   5  34      145.79      170.05      4.11 o 
   1   5  34       17.85       18.77      1.52 o 
   2   5  34        5.04        4.10      1.05 o 
   3   5  34       35.12       53.64      2.98 o 
  -8   6  34      121.00      113.87      3.57 o 
  -7   6  34       89.39       88.69      2.54 o 
  -6   6  34       12.47        8.99      1.55 o 
  -5   6  34      135.91      146.06      3.46 o 
  -4   6  34       31.72       34.63      1.92 o 
  -3   6  34       83.72       87.99      3.26 o 
  -2   6  34       29.40       35.47      2.01 o 
  -1   6  34       18.30       23.32      2.32 o 
   0   6  34      472.74      478.24      7.03 o 
   1   6  34       50.08       49.53      1.81 o 
   2   6  34       52.19       49.24      1.95 o 
  -8   7  34        5.96        3.33      1.08 o 
  -7   7  34        8.10       17.06      1.90 o 
  -6   7  34       89.05       87.42      4.17 o 
  -5   7  34       94.93      100.46      2.86 o 
  -4   7  34        1.57        2.12      1.15 o 
  -3   7  34      196.53      201.94      4.59 o 
  -2   7  34        5.16        4.26      1.23 o 
  -1   7  34       50.10       46.57      1.65 o 
   0   7  34       57.69       58.98      1.74 o 
   1   7  34      101.08      101.30      4.43 o 
  -7   8  34        5.92        2.81      1.08 o 
  -6   8  34      121.02      116.53      3.43 o 
  -5   8  34      184.51      187.67      4.02 o 
  -4   8  34       30.42       37.30      3.36 o 
  -3   8  34       35.20       61.07      2.96 o 
  -2   8  34       52.78       53.86      2.49 o 
  -1   8  34      100.79       96.33      2.68 o 
  -5   9  34       58.93       53.76      4.41 o 
  -4   9  34       96.87      113.36      4.27 o 
  -1   1  35      324.68      299.19      5.13 o 
   0   1  35      244.91      295.70      4.93 o 
   1   1  35      157.67      144.66      2.94 o 
  -3   2  35      391.30      369.38      5.31 o 
  -2   2  35      137.88      125.03      3.11 o 
  -1   2  35      157.44      142.07      2.87 o 
   0   2  35      554.99      503.05      6.06 o 
   1   2  35      190.48      198.30      7.31 o 
   2   2  35      161.33      163.01      3.34 o 
  -5   3  35       34.19       35.45      2.36 o 
  -4   3  35       37.91       40.78      2.10 o 
  -3   3  35        0.87        1.81      1.00 o 
  -2   3  35      391.10      385.02      7.16 o 
  -1   3  35      189.49      189.78      5.89 o 
   0   3  35       26.24       21.11      1.41 o 
   1   3  35      282.40      295.32      5.37 o 
   2   3  35        6.11        7.59      1.90 o 
   3   3  35       87.95       98.12      7.45 o 
  -7   4  35        5.12        6.90      1.30 o 
  -6   4  35       57.06       66.33      2.67 o 
  -5   4  35      194.01      178.67      3.95 o 
  -4   4  35      390.53      360.27      5.23 o 
  -3   4  35       38.87       40.50      1.77 o 
  -2   4  35      160.80      166.52      3.53 o 
  -1   4  35      281.50      291.78      6.76 o 
   0   4  35       41.98       58.38      2.28 o 
   1   4  35      368.99      356.08      6.46 o 
   2   4  35      115.71      120.70      3.23 o 
   3   4  35      217.51      233.12      5.24 o 
   4   4  35      105.43      133.81      5.67 o 
  -8   5  35       64.36       75.90      2.34 o 
  -7   5  35        6.92       14.28      1.32 o 
  -6   5  35       17.34       23.52      1.91 o 
  -5   5  35       29.52       46.97      2.14 o 
  -4   5  35      194.43      186.15      3.98 o 
  -3   5  35       34.10       36.21      2.11 o 
  -2   5  35        6.02        6.32      1.79 o 
  -1   5  35      368.97      347.52      5.56 o 
   0   5  35      308.32      341.37      5.56 o 
   1   5  35       62.21       69.23      2.53 o 
   2   5  35      132.98      143.90      3.89 o 
   3   5  35      135.77      125.63      9.09 o 
  -8   6  35       17.19       27.41      1.73 o 
  -7   6  35       95.90      101.71      5.03 o 
  -6   6  35       43.25       36.11      2.29 o 
  -5   6  35       17.71       22.21      1.53 o 
  -4   6  35       56.73       65.85      2.62 o 
  -3   6  35       87.57       89.44      2.79 o 
  -2   6  35      115.13      113.92      3.46 o 
  -1   6  35       62.89       73.60      2.38 o 
   0   6  35       57.59       66.26      2.06 o 
   1   6  35        4.02        6.77      0.92 o 
   2   6  35       22.83       32.96      5.76 o 
  -8   7  35       21.34       27.48      2.21 o 
  -7   7  35       77.72       65.19      3.11 o 
  -6   7  35       96.07       95.02      3.32 o 
  -5   7  35        6.77       14.31      1.49 o 
  -4   7  35        4.99        7.84      1.23 o 
  -3   7  35      217.97      237.60      5.79 o 
  -2   7  35      133.21      145.13      3.99 o 
  -1   7  35        4.10        6.28      1.00 o 
   0   7  35       38.96       31.68      1.46 o 
  -7   8  35       21.77       28.30      2.19 o 
  -6   8  35       17.49       30.84      2.09 o 
  -5   8  35       64.21       77.85      2.31 o 
  -4   8  35      104.93      144.75      4.41 o 
  -3   8  35      136.37      150.80      4.57 o 
  -2   8  35       22.82       33.34      3.39 o 
  -1   8  35      104.96      111.82      5.82 o 
   0   0  36      163.60      136.42      5.54 o 
  -1   1  36       10.92       11.28      1.40 o 
   0   1  36       78.56       58.10      2.10 o 
   1   1  36      170.41      165.56      3.50 o 
  -3   2  36      116.42      122.81      4.28 o 
  -2   2  36      179.28      155.35      3.54 o 
  -1   2  36      171.26      170.69      4.22 o 
   0   2  36      194.66      209.79      3.65 o 
   1   2  36       36.61       27.36      1.45 o 
   2   2  36       57.87       58.94      2.22 o 
  -5   3  36       77.14       73.97      2.95 o 
  -4   3  36       76.30       78.34      2.43 o 
  -3   3  36        1.41        1.37      0.93 o 
  -2   3  36      116.89      125.36      4.79 o 
  -1   3  36       36.96       28.99      1.75 o 
   0   3  36      210.03      216.42      3.73 o 
   1   3  36      120.19      140.80      4.54 o 
   2   3  36      176.73      192.77      6.02 o 
   3   3  36       60.92       58.87      3.41 o 
  -7   4  36       49.86       53.15      3.08 o 
  -6   4  36       74.51       72.16      2.54 o 
  -5   4  36       94.84       92.77      4.30 o 
  -4   4  36       44.47       48.07      2.05 o 
  -3   4  36       75.34       78.58      2.40 o 
  -2   4  36       58.24       61.03      3.03 o 
  -1   4  36      120.56      157.32      4.30 o 
   0   4  36      365.24      345.05      5.78 o 
   1   4  36      118.44      113.41      3.49 o 
   2   4  36       50.99       48.64      2.21 o 
   3   4  36       29.83       44.77      2.77 o 
   4   4  36        8.15        8.63      1.68 o 
  -8   5  36       37.39       38.83      2.65 o 
  -7   5  36       43.48       52.20      2.70 o 
  -6   5  36       67.70       71.35      2.48 o 
  -5   5  36      196.55      250.04      4.58 o 
  -4   5  36       93.87       94.59      3.99 o 
  -3   5  36       77.34       79.96      3.02 o 
  -2   5  36      176.41      182.03      5.70 o 
  -1   5  36      119.63      106.50      2.58 o 
   0   5  36       80.47       89.19      2.62 o 
   1   5  36      685.37      751.54     11.41 o 
   2   5  36       52.73       45.09      2.42 o 
   3   5  36       77.43       88.42      8.75 o 
  -7   6  36       59.48       54.26      1.91 o 
  -6   6  36        0.04        1.35      1.04 o 
  -5   6  36       68.15       68.93      3.33 o 
  -4   6  36       74.04       81.20      3.54 o 
  -3   6  36       60.43       53.08      2.91 o 
  -2   6  36       50.01       50.51      2.35 o 
  -1   6  36      687.95      724.09     10.27 o 
   0   6  36        2.21        7.36      0.95 o 
   1   6  36       39.05       41.76      1.50 o 
  -7   7  36        0.05        2.27      1.24 o 
  -6   7  36       59.80       62.16      2.60 o 
  -5   7  36       44.15       56.94      2.49 o 
  -4   7  36       50.27       53.40      2.29 o 
  -3   7  36       29.53       45.71      2.46 o 
  -2   7  36       53.60       50.83      3.72 o 
  -1   7  36       39.46       41.39      2.62 o 
   0   7  36       19.24       20.62      1.65 o 
  -5   8  36       38.03       46.05      4.27 o 
  -4   8  36        7.98       10.23      1.81 o 
  -3   8  36       77.11       78.33      3.66 o 
  -2   8  36      251.83      240.50      9.83 o 
  -1   1  37      134.78      153.49      3.46 o 
   0   1  37        2.52        0.41      0.88 o 
   1   1  37      423.57      416.21      6.18 o 
  -3   2  37      282.01      271.20      8.71 o 
  -2   2  37      172.13      171.44      3.62 o 
  -1   2  37      425.44      421.75      6.48 o 
   0   2  37       51.54       63.84      2.04 o 
   1   2  37        3.64        3.36      1.07 o 
   2   2  37      159.47      179.85      4.42 o 
  -5   3  37        7.52        8.00      1.66 o 
  -4   3  37        5.78       13.37      1.48 o 
  -3   3  37      296.50      315.01      5.64 o 
  -2   3  37      282.02      283.85      7.63 o 
  -1   3  37        3.56        4.88      1.13 o 
   0   3  37      156.32      174.20      3.75 o 
   1   3  37      122.49      137.63      3.14 o 
   2   3  37      136.28      135.74      5.16 o 
   3   3  37      144.60      114.55      4.13 o 
  -7   4  37       35.18       37.39      3.41 o 
  -6   4  37       18.76       21.97      1.70 o 
  -5   4  37      139.31      147.77      3.64 o 
  -4   4  37      409.87      405.64      7.83 o 
  -3   4  37        5.84       13.78      1.55 o 
  -2   4  37      161.21      174.06      4.44 o 
  -1   4  37      122.72      145.67      4.48 o 
   0   4  37       30.40       55.39      1.95 o 
   1   4  37       51.12       70.02      2.32 o 
   2   4  37       15.39       24.42      1.90 o 
   3   4  37        8.64       12.11      2.52 o 
  -7   5  37      144.98      143.98      3.30 o 
  -6   5  37        8.22        9.27      1.20 o 
  -5   5  37       76.90       68.83      2.75 o 
  -4   5  37      139.35      141.07      3.57 o 
  -3   5  37        7.32       11.03      1.26 o 
  -2   5  37      138.80      148.13      5.18 o 
  -1   5  37       51.62       66.72      2.90 o 
   0   5  37        1.32        2.36      1.03 o 
   1   5  37       71.61       73.74      3.68 o 
   2   5  37      116.10      105.34      7.21 o 
  -7   6  37       42.63       35.99      2.19 o 
  -6   6  37        7.73       19.99      1.54 o 
  -5   6  37        8.32        9.17      1.22 o 
  -4   6  37       18.77       20.56      1.52 o 
  -3   6  37      145.03      117.08      3.36 o 
  -2   6  37       15.15       23.88      1.64 o 
  -1   6  37       71.25       88.55      2.82 o 
   0   6  37        4.25        4.38      1.13 o 
   1   6  37      126.89      149.45      5.55 o 
  -6   7  37       41.98       38.30      2.20 o 
  -5   7  37      144.36      151.13      3.73 o 
  -4   7  37       35.18       42.58      3.41 o 
  -3   7  37        8.80       16.01      1.65 o 
  -2   7  37      116.17      105.82      3.18 o 
  -1   7  37      126.72      145.57      4.02 o 
  -1   1  38      108.87      110.93      2.86 o 
   0   1  38       18.37       12.31      1.19 o 
   1   1  38      376.62      372.06      6.39 o 
  -3   2  38       21.33       32.29      2.11 o 
  -2   2  38      242.63      276.27      5.53 o 
  -1   2  38      376.85      371.73      6.77 o 
   0   2  38        3.30        5.48      1.11 o 
   1   2  38      101.01      119.80      3.06 o 
   2   2  38      346.48      347.45      7.07 o 
  -5   3  38       32.29       33.16      2.12 o 
  -4   3  38       22.09       22.48      2.09 o 
  -3   3  38        1.13        4.91      1.46 o 
  -2   3  38       20.84       26.04      2.08 o 
  -1   3  38      100.69      113.38      3.14 o 
   0   3  38      417.74      397.43      7.12 o 
   1   3  38       46.13       58.37      2.69 o 
   2   3  38       82.58       97.02      4.05 o 
   3   3  38        5.41       12.96      2.46 o 
  -7   4  38      217.15      218.11      7.78 o 
  -6   4  38        4.34        5.29      1.50 o 
  -5   4  38       49.46       44.41      2.45 o 
  -4   4  38       13.78       21.82      1.76 o 
  -3   4  38       22.71       21.61      1.62 o 
  -2   4  38      347.28      369.41      8.91 o 
  -1   4  38       45.02       47.99      2.66 o 
   0   4  38       71.78       64.14      2.32 o 
   1   4  38       25.19       21.50      1.83 o 
   2   4  38      129.98      131.76      4.12 o 
   3   4  38      147.57      166.75      8.67 o 
  -7   5  38       38.83       48.56      3.02 o 
  -6   5  38       22.61       28.68      2.45 o 
  -5   5  38        3.78        4.20      1.06 o 
  -4   5  38       50.98       47.00      2.08 o 
  -3   5  38       33.09       34.52      1.61 o 
  -2   5  38       83.64       92.42      3.26 o 
  -1   5  38       25.56       26.02      1.92 o 
   0   5  38      148.93      176.12      3.98 o 
   1   5  38       44.94       49.44      2.76 o 
   2   5  38        7.65        4.55      2.08 o 
  -6   6  38      151.37      141.76      4.19 o 
  -5   6  38       22.46       28.10      1.83 o 
  -4   6  38        4.53        7.29      1.09 o 
  -3   6  38        5.32       12.25      1.37 o 
  -2   6  38      131.45      140.07      3.39 o 
  -1   6  38       44.48       50.13      2.21 o 
   0   6  38      250.19      299.47     12.83 o 
  -5   7  38       38.83       46.15      2.21 o 
  -4   7  38      217.27      230.08      4.85 o 
  -3   7  38      146.99      166.06      4.55 o 
  -2   7  38        7.63        7.15      2.26 o 
   0   0  39     1124.20     1224.28     36.40 o 
  -1   1  39      559.57      566.64      8.70 o 
   0   1  39       86.59       76.03      3.02 o 
   1   1  39       28.25       29.06      2.05 o 
  -3   2  39        4.29       10.45      1.33 o 
  -2   2  39       38.40       29.42      1.74 o 
  -1   2  39       28.28       30.21      2.10 o 
   0   2  39       16.30       10.56      1.39 o 
   1   2  39      178.35      196.39      4.71 o 
   2   2  39       76.60       76.19      4.87 o 
  -5   3  39       31.82       39.69      4.78 o 
  -4   3  39      119.47      124.58      4.53 o 
  -3   3  39       81.33       72.97      2.51 o 
  -2   3  39        4.10       10.55      1.37 o 
  -1   3  39      176.53      199.83      4.67 o 
   0   3  39        1.92        2.39      1.35 o 
   1   3  39      415.31      406.15     14.46 o 
   2   3  39      535.84      586.89     13.63 o 
   3   3  39      181.16      181.10      8.40 o 
  -6   4  39       97.56       96.50      6.30 o 
  -5   4  39      181.80      226.35      6.87 o 
  -4   4  39       25.27       21.70      1.91 o 
  -3   4  39      119.50      119.81      2.93 o 
  -2   4  39       74.88       75.09      2.86 o 
  -1   4  39      418.85      443.47      8.83 o 
   0   4  39      302.78      308.40      6.87 o 
   1   4  39       95.17       88.73      4.93 o 
   2   4  39      161.28      180.78      9.17 o 
  -6   5  39       88.08       79.89      3.76 o 
  -5   5  39       96.78      107.81      3.24 o 
  -4   5  39      181.41      224.21      7.56 o 
  -3   5  39       30.17       38.76      5.94 o 
  -2   5  39      536.59      596.67     11.65 o 
  -1   5  39       97.01      106.33      3.13 o 
   0   5  39      225.49      292.56      7.40 o 
   1   5  39      146.90      146.65      7.22 o 
  -6   6  39       78.60       71.38      3.11 o 
  -5   6  39       87.87       76.62      2.26 o 
  -4   6  39       99.29      100.09      5.19 o 
  -3   6  39      180.10      181.01      4.14 o 
  -2   6  39      159.74      170.27      3.68 o 
  -1   6  39      146.64      138.68      4.15 o 
   0   6  39       40.57       35.29      3.21 o 
  -3   7  39      171.42      162.44      7.35 o 
  -1   1  40       67.43       87.88      2.86 o 
   0   1  40        0.32       -0.13      0.98 o 
   1   1  40        4.74        9.44      1.27 o 
  -3   2  40       23.28       23.94      1.70 o 
  -2   2  40       19.17       24.01      1.52 o 
  -1   2  40        4.71       10.00      1.23 o 
   0   2  40        0.17        1.76      1.05 o 
   1   2  40       26.70       26.28      1.80 o 
   2   2  40       82.85       76.92      2.65 o 
  -5   3  40      141.06      136.16      8.39 o 
  -4   3  40      164.69      185.87      4.73 o 
  -3   3  40       92.09       84.12      2.87 o 
  -2   3  40       22.68       21.03      1.71 o 
  -1   3  40       26.78       28.98      2.16 o 
   0   3  40       22.81       26.91      2.06 o 
   1   3  40      220.09      219.14      7.28 o 
   2   3  40      119.65      146.37      4.65 o 
   3   3  40       33.15       38.09      2.49 o 
  -6   4  40      104.10      104.59      4.16 o 
  -5   4  40       95.03      103.73      8.00 o 
  -4   4  40       41.15       42.56      2.33 o 
  -3   4  40      164.08      186.45      7.75 o 
  -2   4  40       83.30       75.87      3.12 o 
  -1   4  40      219.74      211.54      5.92 o 
   0   4  40       11.91       11.82      1.45 o 
   1   4  40      299.28      302.25      7.71 o 
   2   4  40       35.14       30.37      3.61 o 
  -6   5  40        4.43        4.11      1.65 o 
  -5   5  40       39.80       39.46      2.27 o 
  -4   5  40       95.47      110.11      5.04 o 
  -3   5  40      141.11      133.62      5.23 o 
  -2   5  40      121.80      152.05      3.91 o 
  -1   5  40      300.76      323.59      6.60 o 
   0   5  40      218.93      207.87      6.63 o 
  -5   6  40        4.38        7.34      2.08 o 
  -4   6  40      102.96      108.35      4.05 o 
  -3   6  40       32.47       39.60      2.60 o 
  -2   6  40       35.23       44.24      3.87 o 
  -1   1  41        2.51        6.51      1.21 o 
   0   1  41        1.81        2.24      1.07 o 
   1   1  41      190.89      209.55      4.33 o 
  -3   2  41       11.26       11.91      1.53 o 
  -2   2  41      252.88      291.94      5.38 o 
  -1   2  41      190.27      216.36      4.39 o 
   0   2  41       31.98       30.04      1.69 o 
   1   2  41       17.68       19.82      1.68 o 
   2   2  41      307.40      324.22     11.95 o 
  -5   3  41      105.29      109.40      3.54 o 
  -4   3  41       58.58       65.39      4.44 o 
  -3   3  41       43.59       69.77      2.75 o 
  -2   3  41       11.43       11.56      1.52 o 
  -1   3  41       16.22       14.32      1.65 o 
   0   3  41      475.64      546.36     12.00 o 
   1   3  41      332.46      316.55      6.77 o 
   2   3  41       16.34       21.50      3.44 o 
  -5   4  41       21.26       17.09      1.96 o 
  -4   4  41      196.64      195.30      4.57 o 
  -3   4  41       57.43       57.82      6.10 o 
  -2   4  41      307.87      337.65      6.14 o 
  -1   4  41      334.68      327.94      6.86 o 
   0   4  41       14.28        8.07      1.21 o 
   1   4  41      105.54      105.47      6.32 o 
  -5   5  41      319.07      381.93      9.77 o 
  -4   5  41       21.44       19.08      2.99 o 
  -3   5  41      106.38      115.77      4.91 o 
  -2   5  41       17.08       21.79      1.83 o 
  -1   5  41      103.77       94.85      3.87 o 
   0   0  42        1.45        7.98      2.03 o 
  -1   1  42       91.08       91.14      2.60 o 
   0   1  42       16.84        7.87      1.07 o 
   1   1  42       10.92       15.59      1.13 o 
  -3   2  42       31.48       34.72      2.05 o 
  -2   2  42       80.53       82.52      2.69 o 
  -1   2  42       10.41       17.56      1.72 o 
   0   2  42       11.69        4.52      1.12 o 
   1   2  42       58.26       65.06      2.26 o 
   2   2  42       20.12       19.18      1.69 o 
  -4   3  42      175.22      193.44      6.14 o 
  -3   3  42      163.73      176.15      4.33 o 
  -2   3  42       32.07       29.85      2.55 o 
  -1   3  42       56.92       64.12      2.58 o 
   0   3  42       79.06       92.11      3.98 o 
   1   3  42       34.05       32.32      2.20 o 
  -4   4  42      119.97      140.81      4.09 o 
  -3   4  42      174.61      192.78      5.36 o 
  -2   4  42       20.62       17.88      1.80 o 
  -1   4  42       35.37       38.51      1.92 o 
   0   4  42       66.14       78.99      2.98 o 
  -3   5  42       57.83       75.28      8.48 o 
  -2   5  42        1.37        6.82      2.09 o 
  -1   1  43       96.99       95.55      3.85 o 
   0   1  43       79.55       83.03      2.16 o 
   1   1  43       11.33       10.63      1.10 o 
  -3   2  43       46.59       37.34      2.18 o 
  -2   2  43      131.64      136.65      4.26 o 
  -1   2  43       11.08       11.97      1.37 o 
   0   2  43       27.03       41.75      1.82 o 
   1   2  43      235.38      244.83      4.67 o 
  -3   3  43        5.07        8.07      1.61 o 
  -2   3  43       45.73       34.89      2.43 o 
  -1   3  43      233.77      250.46      5.38 o 
   0   3  43       61.39       75.17      2.50 o 
  -3   4  43      164.52      159.78      5.96 o 
  -2   4  43       16.27       21.77      1.98 o 
  -1   4  43      149.54      155.59      7.16 o 
  -1   1  44       65.69       62.39      1.83 o 
   0   1  44        9.59       18.43      1.28 o 
   1   1  44       41.08       37.66      1.61 o 
  -2   2  44        9.41       17.35      1.88 o 
  -1   2  44       40.64       38.81      2.01 o 
   0   2  44        3.32        8.35      1.26 o 
  -2   3  44       13.48       18.18      1.80 o 
  -1   3  44      144.17      137.82      4.61 o 
   0   0  45       20.78       17.56      1.73 o 
  -1   1  45        4.03        9.79      2.17 o 
   0   1  45        2.40        3.61      1.81 o 
                                                 
